# Supplementary material for: Capping Protein Regulator and Myosin 1 Linker 3 (CARMIL3) as a Molecular Signature of Ischemic Neurons in the DWI-T2 Mismatch Areas After Stroke
Source: Front Mol Neurosci. 2021 Dec 16;14:754762. doi: 10.3389/fnmol.2021.754762 (PMC8716926; doi:10.3389/fnmol.2021.754762)
Supplement: Supplementary file 1 [file Table_1.XLSX]

## Sheet: Locations and Funcitons
	Protein ID	Protein names	Gene	Function	Locations
Protein IDs					Nucleus	Mitochondrion	Lysosome	Ribosome	Cytoskeleton	Cytosol	ER	Golgi	Membrane	Endosome	Peroxisome	Extracellular
P27605	P27605	Hypoxanthine-guanine phosphoribosyltransferase	Hprt1	Catalytic activity						X
P04797;Q9ESV6	P04797	Glyceraldehyde-3-phosphate dehydrogenase	Gapdh	Catalytic activity	X	X			X	X			X			X
A0A0G2JXT6	A0A0G2JXT6	Myotubularin-related protein 6	Mtmr6	Catalytic activity	X					X			X
A0A0G2K344	A0A0G2K344	Phosphatidylinositol 4,5-bisphosphate 3-kinase catalytic subunit alpha isoform	Pik3ca	Catalytic activity						X			X
A0JPJ7	A0JPJ7	Obg-like ATPase 1	Ola1	Catalytic activity					X	X						X
A0JPQ9	A0JPQ9	Chitinase domain-containing protein 1	Chid1	Catalytic activity			X					X		X		X
A1L1K3	A1L1K3	Anaphase-promoting complex subunit 5	Anapc5	Catalytic activity	X					X
A2RRU1	A2RRU1	Glycogen [starch] synthase, muscle	Gys1	Catalytic activity						X
A2VCX1	A2VCX1	TIP41-like protein	Tiprl	Catalytic activity						X
A4L9P5	A4L9P5	Homeodomain-interacting protein kinase 1	Hipk1	Catalytic activity	X				X	X
B0BND0	B0BND0	Ectonucleotide pyrophosphatase/phosphodiesterase family member 6	Enpp6	Catalytic activity									X			X
B0BNE5	B0BNE5	S-formylglutathione hydrolase	Esd	Catalytic activity						X	X
B0BNM1	B0BNM1	NAD(P)H-hydrate epimerase	Apoa1bp	Catalytic activity	X	X				X						X
B0BNN3	B0BNN3	Carbonic anhydrase 1	Ca1	Catalytic activity						X
B0K020	B0K020	CDGSH iron-sulfur domain-containing protein 1	Cisd1	Catalytic activity		X
B0K025	B0K025	Oligosaccharyltransferase complex subunit OSTC	Ostc	Catalytic activity							X
B0LT89	B0LT89	Serine/threonine-protein kinase 24;Serine/threonine-protein kinase 24 35 kDa subunit;Serine/threonine-protein kinase 24 12 kDa subunit	Stk24	Catalytic activity	X					X		X
B2DD29	B2DD29	Serine/threonine-protein kinase BRSK1	Brsk1	Catalytic activity	X				X
B2GUZ1	B2GUZ1	Ubiquitin carboxyl-terminal hydrolase 4	Usp4	Catalytic activity	X		X			X			X
B2GV06	B2GV06	Succinyl-CoA:3-ketoacid coenzyme A transferase 1, mitochondrial	Oxct1	Catalytic activity	X	X
B2GV24	B2GV24	E3 UFM1-protein ligase 1	Ufl1	Catalytic activity						X	X
B2GV54	B2GV54	Neutral cholesterol ester hydrolase 1	Nceh1	Catalytic activity							X
B2GV87	B2GV87	Receptor-type tyrosine-protein phosphatase epsilon	Ptpre	Catalytic activity	X								X
B2RYG6	B2RYG6	Ubiquitin thioesterase OTUB1	Otub1	Catalytic activity	X					X
B2RYJ4	B2RYJ4	L-aminoadipate-semialdehyde dehydrogenase-phosphopantetheinyl transferase	Aasdhppt	Catalytic activity						X
B2RYM5	B2RYM5	Lys-63-specific deubiquitinase BRCC36	Brcc3	Catalytic activity	X				X	X
B2RZC9	B2RZC9	Keratinocyte-associated protein 2	Krtcap2	Catalytic activity							X		X
B4F7B7	B4F7B7	Dual specificity protein phosphatase 15	Dusp15	Catalytic activity						X			X
B5DEQ3	B5DEQ3	Probable Xaa-Pro aminopeptidase 3	Xpnpep3	Catalytic activity		X
B5DF89	B5DF89	Cullin-3	Cul3	Catalytic activity	X				X	X
B5DFN2	B5DFN2	Adenosylhomocysteinase	Ahcyl1	Catalytic activity						X	X		X
D3Z9R8	D3Z9R8	6.8 kDa mitochondrial proteolipid	Mp68	Catalytic activity		X				X
D3ZAF6	D3ZAF6	ATP synthase subunit f, mitochondrial	Atp5j2	Catalytic activity		X
D3ZAW2	D3ZAW2	Phosphatidylserine decarboxylase proenzyme, mitochondrial	Pisd	Catalytic activity	X				X
D3ZBE5;P59895	D3ZBE5	Serine/threonine-protein kinase Nek7	Nek7	Catalytic activity	X				X
D3ZBM7	D3ZBM7	E3 ubiquitin-protein ligase HACE1	Hace1	Catalytic activity	X						X	X
D3ZD32	D3ZD32	Chromodomain-helicase-DNA-binding protein 5	Chd5	Catalytic activity	X					X
D3ZDK2	D3ZDK2	Ubiquitin-conjugating enzyme E2 D1	Ube2d1	Catalytic activity	X					X
D3ZDK7	D3ZDK7	Glycerol-3-phosphate phosphatase	Pgp	Catalytic activity						X			X		X	X
D3ZGS3	D3ZGS3	Inositol polyphosphate 5-phosphatase OCRL-1	Ocrl	Catalytic activity	X		X			X		X	X	X
D3ZLZ7	D3ZLZ7	Inosine-5-monophosphate dehydrogenase 1	Impdh1	Catalytic activity	X		X			X						X
D3ZML2	D3ZML2	Serine/threonine-protein kinase BRSK2	Brsk2	Catalytic activity	X				X		X
D3ZVR7	D3ZVR7	Prostamide/prostaglandin F synthase	Fam213b	Catalytic activity							X
D3ZVU9	D3ZVU9	N-acetylaspartate synthetase	Nat8l	Catalytic activity		X
D3ZW55	D3ZW55	Inosine triphosphate pyrophosphatase	Itpa	Catalytic activity	X					X
D3ZXK7	D3ZXK7	E3 ubiquitin-protein ligase RNF123	Rnf123	Catalytic activity	X					X
D3ZYW7	D3ZYW7	Frataxin, mitochondrial;Frataxin intermediate form;Frataxin mature form	Fxn	Catalytic activity	X	X				X
D4A280	D4A280	Serine/threonine-protein kinase PAK 7	Pak7	Catalytic activity	X	X
D4A2Z8	D4A2Z8	ATP-dependent DNA/RNA helicase DHX36	Dhx36	Catalytic activity	X	X				X
D4AAT7	D4AAT7	ATP-dependent (S)-NAD(P)H-hydrate dehydratase	Carkd	Catalytic activity		X
D4ACP5	D4ACP5	ATP-dependent DNA helicase Q5	Recql5	Catalytic activity	X					X
D4AD37	D4AD37	Inositol monophosphatase 3	Impad1	Catalytic activity	X					X		X
D4AE59	D4AE59	Serine/threonine-protein kinase STK11	Stk11	Catalytic activity	X	X				X
E9PTG8	E9PTG8	Serine/threonine-protein kinase 10	Stk10	Catalytic activity									X
E9PU28	E9PU28	Inosine-5-monophosphate dehydrogenase 2	Impdh2	Catalytic activity	X					X						X
F1LM93	F1LM93	Tyrosine-protein kinase Yes	Yes1	Catalytic activity	X				X	X		X
F1LMZ8	F1LMZ8	26S proteasome non-ATPase regulatory subunit 11	Psmd11	Catalytic activity	X					X						X
F1LN46	F1LN46	Carnitine O-palmitoyltransferase 1, brain isoform	Cpt1c	Catalytic activity		X					X
F1LNI5	F1LNI5	Protein phosphatase 1G	Ppm1g	Catalytic activity	X
F1LNJ2	F1LNJ2	U5 small nuclear ribonucleoprotein 200 kDa helicase	Snrnp200	Catalytic activity	X
F1LP64	F1LP64	E3 ubiquitin-protein ligase TRIP12	Trip12	Catalytic activity	X					X
F1LP90	F1LP90	Misshapen-like kinase 1	Mink1	Catalytic activity	X					X		X	X
F1LU71	F1LU71	Methylglutaconyl-CoA hydratase, mitochondrial	Auh	Catalytic activity		X
F1LXF1	F1LXF1	Breakpoint cluster region protein	Bcr	Catalytic activity						X			X
F1M0Z1	F1M0Z1	Triple functional domain protein	Trio	Catalytic activity						X
F1M5N7	F1M5N7	Kinesin-like protein	Kif21b	Catalytic activity					X
F1M625	F1M625	Ubiquitin carboxyl-terminal hydrolase	Usp46	Catalytic activity	X	X				X
F1M7Y5	F1M7Y5	Protein kinase C iota type	Prkci	Catalytic activity	X				X	X			X			X
G3V6U9	G3V6U9	Actin-histidine N-methyltransferase	Setd3	Catalytic activity	X
O08557	O08557	N(G),N(G)-dimethylarginine dimethylaminohydrolase 1	Ddah1	Catalytic activity						X
O08560	O08560	Diacylglycerol kinase zeta	Dgkz	Catalytic activity	X								X
O08564	O08564	Lipid phosphate phosphohydrolase 1	Ppap2a	Catalytic activity									X
O08618	O08618	Phosphoribosyl pyrophosphate synthase-associated protein 2	Prpsap2	Catalytic activity						X
O08623	O08623	Sequestosome-1	Sqstm1	Catalytic activity	X	X	X			X	X			X
O08651	O08651	D-3-phosphoglycerate dehydrogenase	Phgdh	Catalytic activity	X					X
O08662	O08662	Phosphatidylinositol 4-kinase alpha	Pi4ka	Catalytic activity						X			X
O08678	O08678	Serine/threonine-protein kinase MARK1	Mark1	Catalytic activity					X				X
O08679	O08679	Serine/threonine-protein kinase MARK2	Mark2	Catalytic activity	X	X			X				X
O08697	O08697	ADP-ribosylation factor-like protein 2	Arl2	Catalytic activity	X	X			X	X		X	X
O08730	O08730	Glycogenin-1	Gyg1	Catalytic activity			X			X						X
O08815	O08815	STE20-like serine/threonine-protein kinase	Slk	Catalytic activity						X
O08875	O08875	Serine/threonine-protein kinase DCLK1	Dclk1	Catalytic activity									X
O09175	O09175	Aminopeptidase B	Rnpep	Catalytic activity	X								X
O09178	O09178	AMP deaminase 3	Ampd3	Catalytic activity	X					X						X
O35049	O35049	Sphingomyelin phosphodiesterase 3	Smpd3	Catalytic activity								X	X
O35077	O35077	Glycerol-3-phosphate dehydrogenase [NAD(+)], cytoplasmic	Gpd1	Catalytic activity						X
O35217	O35217	Multiple inositol polyphosphate phosphatase 1	Minpp1	Catalytic activity							X
O35244	O35244	Peroxiredoxin-6	Prdx6	Catalytic activity	X		X			X						X
O35263	O35263	Platelet-activating factor acetylhydrolase IB subunit gamma	Pafah1b3	Catalytic activity						X
O35264	O35264	Platelet-activating factor acetylhydrolase IB subunit beta	Pafah1b2	Catalytic activity	X					X			X			X
O35331	O35331	Pyridoxal kinase	Pdxk	Catalytic activity	X					X						X
O35346	O35346	Focal adhesion kinase 1	Ptk2	Catalytic activity	X				X	X			X
O35532	O35532	Methylsterol monooxygenase 1	Msmo1	Catalytic activity							X		X
O35547	O35547	Long-chain-fatty-acid--CoA ligase 4	Acsl4	Catalytic activity		X					X		X		X
O35567	O35567	Bifunctional purine biosynthesis protein PURH;Phosphoribosylaminoimidazolecarboxamide formyltransferase;IMP cyclohydrolase	Atic	Catalytic activity						X			X
O35760	O35760	Isopentenyl-diphosphate Delta-isomerase 1	Idi1	Catalytic activity						X					X
O35795	O35795	Ectonucleoside triphosphate diphosphohydrolase 2	Entpd2	Catalytic activity							X		X			X
O35820	O35820	2-deoxynucleoside 5-phosphate N-hydrolase 1	Dnph1	Catalytic activity	X					X
O35831;P39951;P35426;Q3MJK5	O35831	Cyclin-dependent kinase 17	Cdk17	Catalytic activity	X
O35832	O35832	Cyclin-dependent kinase 18	Cdk18	Catalytic activity	X
O35854	O35854	Branched-chain-amino-acid aminotransferase, mitochondrial	Bcat2	Catalytic activity		X
O35952	O35952	Hydroxyacylglutathione hydrolase, mitochondrial	Hagh	Catalytic activity		X				X
O54748	O54748	Serine/threonine-protein kinase 3;Serine/threonine-protein kinase 3 36kDa subunit;Serine/threonine-protein kinase 3 20kDa subunit	Stk3	Catalytic activity	X					X
O54783	O54783	Choline/ethanolamine kinase	Chkb	Catalytic activity						X
O54874	O54874	Serine/threonine-protein kinase MRCK alpha	Cdc42bpa	Catalytic activity					X
O54975	O54975	Xaa-Pro aminopeptidase 1;Xaa-Pro aminopeptidase 1, N-terminally processed	Xpnpep1	Catalytic activity						X
O55007	O55007	Ral GTPase-activating protein subunit alpha-1	Ralgapa1	Catalytic activity	X
O55035	O55035	Peptidyl-prolyl cis-trans isomerase G	Ppig	Catalytic activity	X					X
O55096	O55096	Dipeptidyl peptidase 3	Dpp3	Catalytic activity						X
O55171	O55171	Acyl-coenzyme A thioesterase 2, mitochondrial	Acot2	Catalytic activity		X				X					X
O55173	O55173	3-phosphoinositide-dependent protein kinase 1	Pdpk1	Catalytic activity	X					X			X
O70127	O70127	Bile salt export pump	Abcb11	Catalytic activity									X
O70196	O70196	Prolyl endopeptidase	Prep	Catalytic activity	X					X
O70351	O70351	3-hydroxyacyl-CoA dehydrogenase type-2	Hsd17b10	Catalytic activity		X							X
O88267	O88267	Acyl-coenzyme A thioesterase 1	Acot1	Catalytic activity						X
O88350	O88350	Putative hydrolase RBBP9	Rbbp9	Catalytic activity	X
O88370	O88370	Phosphatidylinositol 5-phosphate 4-kinase type-2 gamma	Pip4k2c	Catalytic activity						X
O88377	O88377	Phosphatidylinositol 5-phosphate 4-kinase type-2 beta	Pip4k2b	Catalytic activity	X					X
O88382	O88382	Membrane-associated guanylate kinase, WW and PDZ domain-containing protein 2	Magi2	Catalytic activity	X								X	X
O88483	O88483	[Pyruvate dehydrogenase [acetyl-transferring]]-phosphatase 1, mitochondrial	Pdp1	Catalytic activity		X
O88506	O88506	STE20/SPS1-related proline-alanine-rich protein kinase	Stk39	Catalytic activity	X					X
O88637	O88637	Ethanolamine-phosphate cytidylyltransferase	Pcyt2	Catalytic activity							X
O88664;Q53UA7	O88664	Serine/threonine-protein kinase TAO1	Taok1	Catalytic activity	X				X	X
O88763	O88763	Phosphatidylinositol 3-kinase catalytic subunit type 3	Pik3c3	Catalytic activity			X		X	X				X	X
O88767	O88767	Protein deglycase DJ-1	Park7	Catalytic activity	X	X				X			X
O88788	O88788	Putative Dol-P-Glc:Glc(2)Man(9)GlcNAc(2)-PP-Dol alpha-1,2-glucosyltransferase	Alg10b	Catalytic activity							X		X
O88794	O88794	Pyridoxine-5-phosphate oxidase	Pnpo	Catalytic activity	X					X
O88813	O88813	Long-chain-fatty-acid--CoA ligase 5	Acsl5	Catalytic activity	X	X					X		X		X
O88831	O88831	Calcium/calmodulin-dependent protein kinase kinase 2	Camkk2	Catalytic activity	X					X
O88902	O88902	Tyrosine-protein phosphatase non-receptor type 23	Ptpn23	Catalytic activity	X				X					X
O88941	O88941	Mannosyl-oligosaccharide glucosidase	Mogs	Catalytic activity							X
O88989	O88989	Malate dehydrogenase, cytoplasmic	Mdh1	Catalytic activity						X
O88994	O88994	Mitochondrial amidoxime reducing component 2	2019-03-02	Catalytic activity		X
O89049	O89049	Thioredoxin reductase 1, cytoplasmic	Txnrd1	Catalytic activity	X	X				X
P00159	P00159	Cytochrome b	Mt-Cyb	Catalytic activity		X							X
P00173	P00173	Cytochrome b5	Cyb5a	Catalytic activity		X				X	X
P00388	P00388	NADPH--cytochrome P450 reductase	Por	Catalytic activity						X	X
P00406	P00406	Cytochrome c oxidase subunit 2	Mtco2	Catalytic activity		X
P00507	P00507	Aspartate aminotransferase, mitochondrial	Got2	Catalytic activity		X							X
P00786	P00786	Pro-cathepsin H;Cathepsin H mini chain;Cathepsin H;Cathepsin H heavy chain;Cathepsin H light chain	Ctsh	Catalytic activity			X			X				X
P00787	P00787	Cathepsin B;Cathepsin B light chain;Cathepsin B heavy chain	Ctsb	Catalytic activity	X		X							X
P02793;Q7TP54	P02793;Q7TP54	Ferritin light chain 1;Protein FAM65B	Ftl1;Fam65b	Catalytic activity			X			X
P03889	P03889	NADH-ubiquinone oxidoreductase chain 1	Mtnd1	Catalytic activity		X
P04177	P04177	Tyrosine 3-monooxygenase	Th	Catalytic activity	X					X
P04182	P04182	Ornithine aminotransferase, mitochondrial	Oat	Catalytic activity	X	X
P04636	P04636	Malate dehydrogenase, mitochondrial	Mdh2	Catalytic activity		X
P04642;P19629	P04642	L-lactate dehydrogenase A chain	Ldha	Catalytic activity						X
P04762	P04762	Catalase	Cat	Catalytic activity	X	X	X			X	X		X		X	X
P04764	P04764	Alpha-enolase	Eno1	Catalytic activity	X					X			X
P04785	P04785	Protein disulfide-isomerase	P4hb	Catalytic activity							X		X			X
P04797;Q9ESV6	P04797	Glyceraldehyde-3-phosphate dehydrogenase	Gapdh	Catalytic activity	X	X			X	X			X			X
P04904;P46418;P04903;P00502	P04904	Glutathione S-transferase alpha-3	Gsta3	Catalytic activity						X
P04905	P04905	Glutathione S-transferase Mu 1	Gstm1	Catalytic activity						X						X
P04906	P04906	Glutathione S-transferase P	Gstp1	Catalytic activity	X	X				X			X			X
P04961	P04961	Proliferating cell nuclear antigen	Pcna	Catalytic activity	X				X
P05065;P00884	P05065	Fructose-bisphosphate aldolase A	Aldoa	Catalytic activity					X	X						X
P05197	P05197	Elongation factor 2	Eef2	Catalytic activity						X			X			X
P05369	P05369	Farnesyl pyrophosphate synthase	Fdps	Catalytic activity	X	X				X
P05370	P05370	Glucose-6-phosphate 1-dehydrogenase	G6pdx	Catalytic activity	X				X	X			X
P05503	P05503	Cytochrome c oxidase subunit 1	Mtco1	Catalytic activity		X							X
P05505	P05505	Cytochrome c oxidase subunit 3	Mtco3	Catalytic activity	X	X
P05506	P05506	NADH-ubiquinone oxidoreductase chain 3	Mtnd3	Catalytic activity		X
P05508	P05508	NADH-ubiquinone oxidoreductase chain 4	Mtnd4	Catalytic activity		X
P05696	P05696	Protein kinase C alpha type	Prkca	Catalytic activity	X	X				X	X		X
P05708;P27881;P27926	P05708	Hexokinase-1	Hk1	Catalytic activity		X				X
P05982	P05982	NAD(P)H dehydrogenase [quinone] 1	Nqo1	Catalytic activity						X
P06214	P06214	Delta-aminolevulinic acid dehydratase	Alad	Catalytic activity						X						X
P06685;P09626	P06685	Sodium/potassium-transporting ATPase subunit alpha-1	Atp1a1	Catalytic activity							X		X
P06686	P06686	Sodium/potassium-transporting ATPase subunit alpha-2	Atp1a2	Catalytic activity									X
P06687;P54708	P06687	Sodium/potassium-transporting ATPase subunit alpha-3	Atp1a3	Catalytic activity							X	X	X
P06761	P06761	78 kDa glucose-regulated protein	Hspa5	Catalytic activity	X	X				X	X
P07153	P07153	Dolichyl-diphosphooligosaccharide--protein glycosyltransferase subunit 1	Rpn1	Catalytic activity						X	X
P07154	P07154	Cathepsin L1;Procathepsin L;Cathepsin L1 heavy chain;Cathepsin L1 light chain	Ctsl	Catalytic activity	X		X						X	X		X
P07323	P07323	Gamma-enolase	Eno2	Catalytic activity						X			X
P07335;P00564	P07335	Creatine kinase B-type	Ckb	Catalytic activity	X					X						X
P07379	P07379	Phosphoenolpyruvate carboxykinase, cytosolic [GTP]	Pck1	Catalytic activity		X				X
P07632	P07632	Superoxide dismutase [Cu-Zn]	Sod1	Catalytic activity	X	X				X					X	X
P07633	P07633	Propionyl-CoA carboxylase beta chain, mitochondrial	Pccb	Catalytic activity		X				X
P07687	P07687	Epoxide hydrolase 1	Ephx1	Catalytic activity							X
P07872	P07872	Peroxisomal acyl-coenzyme A oxidase 1;Peroxisomal acyl-CoA oxidase 1, A chain;Peroxisomal acyl-CoA oxidase 1, B chain;Peroxisomal acyl-CoA oxidase 1, C chain	Acox1	Catalytic activity						X					X
P07895	P07895	Superoxide dismutase [Mn], mitochondrial	Sod2	Catalytic activity		X
P07943	P07943	Aldose reductase	Akr1b1	Catalytic activity	X					X						X
P08009	P08009	Glutathione S-transferase Yb-3	Gstm3	Catalytic activity						X						X
P08010	P08010	Glutathione S-transferase Mu 2	Gstm2	Catalytic activity	X					X	X					X
P08413	P08413	Calcium/calmodulin-dependent protein kinase type II subunit beta	Camk2b	Catalytic activity	X				X	X	X
P08461	P08461	Dihydrolipoyllysine-residue acetyltransferase component of pyruvate dehydrogenase complex, mitochondrial	Dlat	Catalytic activity		X
P08503	P08503	Medium-chain specific acyl-CoA dehydrogenase, mitochondrial	Acadm	Catalytic activity		X
P08644	P08644	GTPase KRas;GTPase KRas, N-terminally processed	Kras	Catalytic activity									X
P09034	P09034	Argininosuccinate synthase	Ass1	Catalytic activity	X	X				X
P09117	P09117	Fructose-bisphosphate aldolase C	Aldoc	Catalytic activity						X
P09215;Q9WTQ0	P09215	Protein kinase C delta type;Protein kinase C delta type regulatory subunit;Protein kinase C delta type catalytic subunit	Prkcd	Catalytic activity	X		X			X	X		X			X
P09216;Q64617	P09216	Protein kinase C epsilon type	Prkce	Catalytic activity	X				X	X	X		X
P09217	P09217	Protein kinase C zeta type	Prkcz	Catalytic activity						X			X
P09330	P09330	Ribose-phosphate pyrophosphokinase 2	Prps2	Catalytic activity						X
P09456	P09456	cAMP-dependent protein kinase type I-alpha regulatory subunit;cAMP-dependent protein kinase type I-alpha regulatory subunit, N-terminally processed	Prkar1a	Catalytic activity						X			X
P09606	P09606	Glutamine synthetase	Glul	Catalytic activity	X	X				X			X
P09811	P09811	Glycogen phosphorylase, liver form	Pygl	Catalytic activity						X						X
P09812	P09812	Glycogen phosphorylase, muscle form	Pygm	Catalytic activity						X
P0C089	P0C089	Phosphatidylglycerophosphatase and protein-tyrosine phosphatase 1	Ptpmt1	Catalytic activity		X
P0C0R5	P0C0R5	Phosphoinositide 3-kinase regulatory subunit 4	Pik3r4	Catalytic activity					X	X				X
P0C1S9	P0C1S9	Sn1-specific diacylglycerol lipase beta	Daglb	Catalytic activity	X								X
P0C1X8	P0C1X8	AP2-associated protein kinase 1	Aak1	Catalytic activity	X					X			X
P0C2N6	P0C2N6	Histone-lysine N-methyltransferase SUV420H2	Suv420h2	Catalytic activity	X
P0C2X9	P0C2X9	Delta-1-pyrroline-5-carboxylate dehydrogenase, mitochondrial	Aldh4a1	Catalytic activity		X				X
P0C644	P0C644	Inositol hexakisphosphate and diphosphoinositol-pentakisphosphate kinase 1	Ppip5k1	Catalytic activity						X
P0DP31;P0DP30;P0DP29;Q5U206	P0DP31;P0DP30;P0DP29	Calmodulin-3	Calm3	Catalytic activity	X				X	X			X			X
P10111	P10111	Peptidyl-prolyl cis-trans isomerase A;Peptidyl-prolyl cis-trans isomerase A, N-terminally processed	Ppia	Catalytic activity						X						X
P10686	P10686	1-phosphatidylinositol 4,5-bisphosphate phosphodiesterase gamma-1	Plcg1	Catalytic activity	X					X			X
P10687	P10687	1-phosphatidylinositol 4,5-bisphosphate phosphodiesterase beta-1	Plcb1	Catalytic activity	X					X
P10688	P10688	1-phosphatidylinositol 4,5-bisphosphate phosphodiesterase delta-1	Plcd1	Catalytic activity						X			X
P10760	P10760	Adenosylhomocysteinase	Ahcy	Catalytic activity						X
P10818	P10818	Cytochrome c oxidase subunit 6A1, mitochondrial	Cox6a1	Catalytic activity		X
P10860	P10860	Glutamate dehydrogenase 1, mitochondrial	Glud1	Catalytic activity		X
P10868	P10868	Guanidinoacetate N-methyltransferase	Gamt	Catalytic activity	X					X
P10888	P10888	Cytochrome c oxidase subunit 4 isoform 1, mitochondrial	Cox4i1	Catalytic activity	X	X
P10960	P10960	Sulfated glycoprotein 1	Psap	Catalytic activity			X						X	X		X
P11232	P11232	Thioredoxin	Txn	Catalytic activity	X					X
P11240	P11240	Cytochrome c oxidase subunit 5A, mitochondrial	Cox5a	Catalytic activity		X
P11275	P11275	Calcium/calmodulin-dependent protein kinase type II subunit alpha	Camk2a	Catalytic activity	X	X				X			X
P11345	P11345	RAF proto-oncogene serine/threonine-protein kinase	Raf1	Catalytic activity	X	X				X		X	X
P11348	P11348	Dihydropteridine reductase	Qdpr	Catalytic activity						X
P11497	P11497	Acetyl-CoA carboxylase 1;Biotin carboxylase	Acaca	Catalytic activity	X	X			X	X
P11505	P11505	Plasma membrane calcium-transporting ATPase 1	Atp2b1	Catalytic activity	X								X
P11506	P11506	Plasma membrane calcium-transporting ATPase 2	Atp2b2	Catalytic activity									X
P11507;Q64578;P18596	P11507	Sarcoplasmic/endoplasmic reticulum calcium ATPase 2	Atp2a2	Catalytic activity							X		X
P11598	P11598	Protein disulfide-isomerase A3	Pdia3	Catalytic activity							X					X
P11661	P11661	NADH-ubiquinone oxidoreductase chain 5	Mtnd5	Catalytic activity		X
P11662	P11662	NADH-ubiquinone oxidoreductase chain 2	Mtnd2	Catalytic activity		X
P11730	P11730	Calcium/calmodulin-dependent protein kinase type II subunit gamma	Camk2g	Catalytic activity	X					X	X
P11884	P11884	Aldehyde dehydrogenase, mitochondrial	Aldh2	Catalytic activity		X
P11915	P11915	Non-specific lipid-transfer protein	Scp2	Catalytic activity	X	X				X					X
P11951;P11950	P11951	Cytochrome c oxidase subunit 6C-2	Cox6c2	Catalytic activity		X
P11960	P11960	2-oxoisovalerate dehydrogenase subunit alpha, mitochondrial	Bckdha	Catalytic activity		X
P11980	P11980	Pyruvate kinase PKM	Pkm	Catalytic activity	X					X			X			X
P12007	P12007	Isovaleryl-CoA dehydrogenase, mitochondrial	Ivd	Catalytic activity		X
P12075	P12075	Cytochrome c oxidase subunit 5B, mitochondrial	Cox5b	Catalytic activity		X
P12711	P12711	Alcohol dehydrogenase class-3	Adh5	Catalytic activity						X
P12785	P12785	Fatty acid synthase;[Acyl-carrier-protein] S-acetyltransferase;[Acyl-carrier-protein] S-malonyltransferase;3-oxoacyl-[acyl-carrier-protein] synthase;3-oxoacyl-[acyl-carrier-protein] reductase;3-hydroxyacyl-[acyl-carrier-protein] dehydratase;Enoyl-[acyl-carrier-protein] reductase;Oleoyl-[acyl-carrier-protein] hydrolase	Fasn	Catalytic activity						X		X	X
P12928	P12928	Pyruvate kinase PKLR	Pklr	Catalytic activity						X
P13086	P13086	Succinyl-CoA ligase [ADP/GDP-forming] subunit alpha, mitochondrial	Suclg1	Catalytic activity		X				X			X
P13221	P13221	Aspartate aminotransferase, cytoplasmic	Got1	Catalytic activity	X					X
P13233	P13233	2,3-cyclic-nucleotide 3-phosphodiesterase	Cnp	Catalytic activity	X				X	X						X
P13234	P13234	Calcium/calmodulin-dependent protein kinase type IV	Camk4	Catalytic activity	X					X
P13255	P13255	Glycine N-methyltransferase	Gnmt	Catalytic activity						X
P13264	P13264	Glutaminase kidney isoform, mitochondrial;Glutaminase kidney isoform 68 kDa chain;Glutaminase kidney isoform 65 kDa chain	Gls	Catalytic activity		X				X
P13437	P13437	3-ketoacyl-CoA thiolase, mitochondrial	Acaa2	Catalytic activity		X
P13635	P13635	Ceruloplasmin	Cp	Catalytic activity							X		X			X
P13638	P13638	Sodium/potassium-transporting ATPase subunit beta-2	Atp1b2	Catalytic activity									X
P13676	P13676	Acylamino-acid-releasing enzyme	Apeh	Catalytic activity	X					X						X
P13697	P13697	NADP-dependent malic enzyme	Me1	Catalytic activity		X				X
P14056	P14056	Serine/threonine-protein kinase A-Raf	Araf	Catalytic activity		X				X
P14141	P14141	Carbonic anhydrase 3	Ca3	Catalytic activity						X
P14173	P14173	Aromatic-L-amino-acid decarboxylase	Ddc	Catalytic activity						X
P14270	P14270	cAMP-specific 3,5-cyclic phosphodiesterase 4D	Pde4d	Catalytic activity					X	X			X
P14408	P14408	Fumarate hydratase, mitochondrial	Fh	Catalytic activity	X	X				X
P14604	P14604	Enoyl-CoA hydratase, mitochondrial	Echs1	Catalytic activity		X
P14646;P14644	P14646	cAMP-specific 3,5-cyclic phosphodiesterase 4B	Pde4b	Catalytic activity						X			X
P14882	P14882	Propionyl-CoA carboxylase alpha chain, mitochondrial	Pcca	Catalytic activity		X				X
P14925	P14925	Peptidyl-glycine alpha-amidating monooxygenase;Peptidylglycine alpha-hydroxylating monooxygenase;Peptidyl-alpha-hydroxyglycine alpha-amidating lyase	Pam	Catalytic activity								X	X			X
P14942	P14942	Glutathione S-transferase alpha-4	Gsta4	Catalytic activity						X
P15087	P15087	Carboxypeptidase E	Cpe	Catalytic activity	X							X	X			X
P15429	P15429	Beta-enolase	Eno3	Catalytic activity						X			X
P15650	P15650	Long-chain specific acyl-CoA dehydrogenase, mitochondrial	Acadl	Catalytic activity		X
P15651	P15651	Short-chain specific acyl-CoA dehydrogenase, mitochondrial	Acads	Catalytic activity	X	X			X
P15684	P15684	Aminopeptidase N	Anpep	Catalytic activity									X			X
P15791	P15791	Calcium/calmodulin-dependent protein kinase type II subunit delta	Camk2d	Catalytic activity	X					X	X		X
P15999	P15999	ATP synthase subunit alpha, mitochondrial	Atp5a1	Catalytic activity		X							X
P16290	P16290	Phosphoglycerate mutase 2	Pgam2	Catalytic activity						X
P16617	P16617	Phosphoglycerate kinase 1	Pgk1	Catalytic activity						X						X
P16638	P16638	ATP-citrate synthase	Acly	Catalytic activity	X					X			X
P17105;P42335	P17105	Inositol-trisphosphate 3-kinase A	Itpka	Catalytic activity						X
P17220	P17220	Proteasome subunit alpha type-2	Psma2	Catalytic activity	X					X						X
P17256	P17256	Mevalonate kinase	Mvk	Catalytic activity						X					X
P17425;P22791	P17425	Hydroxymethylglutaryl-CoA synthase, cytoplasmic	Hmgcs1	Catalytic activity	X					X
P17764	P17764	Acetyl-CoA acetyltransferase, mitochondrial	Acat1	Catalytic activity		X
P18088	P18088	Glutamate decarboxylase 1	Gad1	Catalytic activity						X			X
P18163	P18163	Long-chain-fatty-acid--CoA ligase 1	Acsl1	Catalytic activity		X					X				X
P18265	P18265	Glycogen synthase kinase-3 alpha	Gsk3a	Catalytic activity	X	X				X
P18266	P18266	Glycogen synthase kinase-3 beta	Gsk3b	Catalytic activity	X	X			X	X			X
P18297	P18297	Sepiapterin reductase	Spr	Catalytic activity	X					X
P18298	P18298	S-adenosylmethionine synthase isoform type-2	Mat2a	Catalytic activity						X
P18420	P18420	Proteasome subunit alpha type-1	Psma1	Catalytic activity	X				X	X
P18421	P18421	Proteasome subunit beta type-1	Psmb1	Catalytic activity	X					X						X
P18422	P18422	Proteasome subunit alpha type-3	Psma3	Catalytic activity	X					X
P18645	P18645	UDP-glucose 4-epimerase	Gale	Catalytic activity						X
P18886	P18886	Carnitine O-palmitoyltransferase 2, mitochondrial	Cpt2	Catalytic activity	X	X
P19132	P19132	Ferritin heavy chain;Ferritin heavy chain, N-terminally processed	Fth1	Catalytic activity			X			X						X
P19139	P19139	Casein kinase II subunit alpha	Csnk2a1	Catalytic activity	X					X			X
P19234	P19234	NADH dehydrogenase [ubiquinone] flavoprotein 2, mitochondrial	Ndufv2	Catalytic activity		X
P19356	P19356	Porphobilinogen deaminase	Hmbs	Catalytic activity						X
P19468	P19468	Glutamate--cysteine ligase catalytic subunit	Gclc	Catalytic activity	X	X				X
P19643	P19643	Amine oxidase [flavin-containing] B	Maob	Catalytic activity		X
P19686	P19686	Guanylate cyclase soluble subunit alpha-3	Gucy1a3	Catalytic activity						X
P19804	P19804	Nucleoside diphosphate kinase B	Nme2	Catalytic activity						X						X
P19836	P19836	Choline-phosphate cytidylyltransferase A	Pcyt1a	Catalytic activity	X					X	X
P20069	P20069	Mitochondrial-processing peptidase subunit alpha	Pmpca	Catalytic activity		X
P20417	P20417	Tyrosine-protein phosphatase non-receptor type 1	Ptpn1	Catalytic activity						X	X			X
P20595	P20595	Guanylate cyclase soluble subunit beta-1	Gucy1b3	Catalytic activity						X
P20650	P20650	Protein phosphatase 1A	Ppm1a	Catalytic activity	X					X			X
P20651	P20651	Serine/threonine-protein phosphatase 2B catalytic subunit beta isoform	Ppp3cb	Catalytic activity	X					X			X
P20673	P20673	Argininosuccinate lyase	Asl	Catalytic activity						X
P20717	P20717	Protein-arginine deiminase type-2	Padi2	Catalytic activity	X		X			X						X
P20788	P20788	Cytochrome b-c1 complex subunit Rieske, mitochondrial;Cytochrome b-c1 complex subunit 11	Uqcrfs1	Catalytic activity		X							X
P21139	P21139	Alpha-mannosidase 2C1	Man2c1	Catalytic activity	X					X
P21396	P21396	Amine oxidase [flavin-containing] A	Maoa	Catalytic activity		X				X
P21575	P21575	Dynamin-1	Dnm1	Catalytic activity	X				X	X			X
P21588	P21588	5-nucleotidase	Nt5e	Catalytic activity	X					X			X
P21670	P21670	Proteasome subunit alpha type-4	Psma4	Catalytic activity	X					X
P21708	P21708	Mitogen-activated protein kinase 3	Mapk3	Catalytic activity	X	X			X	X		X	X	X
P21775;P07871	P21775;P07871	3-ketoacyl-CoA thiolase A, peroxisomal;3-ketoacyl-CoA thiolase B, peroxisomal	Acaa1a;Acaa1b	Catalytic activity						X					X	X
P21816	P21816	Cysteine dioxygenase type 1	Cdo1	Catalytic activity						X
P21913	P21913	Succinate dehydrogenase [ubiquinone] iron-sulfur subunit, mitochondrial	Sdhb	Catalytic activity	X	X							X
P21932	P21932	Adenylate cyclase type 3	Adcy3	Catalytic activity								X	X
P22057	P22057	Prostaglandin-H2 D-isomerase	Ptgds	Catalytic activity	X						X	X				X
P22062	P22062	Protein-L-isoaspartate(D-aspartate) O-methyltransferase	Pcmt1	Catalytic activity						X
P22509	P22509	rRNA 2-O-methyltransferase fibrillarin	Fbl	Catalytic activity	X
P22734	P22734	Catechol O-methyltransferase	Comt	Catalytic activity						X			X			X
P23711	P23711	Heme oxygenase 2	Hmox2	Catalytic activity						X	X		X
P23965	P23965	Enoyl-CoA delta isomerase 1, mitochondrial	Eci1	Catalytic activity		X
P24155	P24155	Thimet oligopeptidase	Thop1	Catalytic activity		X				X
P24268	P24268	Cathepsin D;Cathepsin D 12 kDa light chain;Cathepsin D 9 kDa light chain;Cathepsin D 34 kDa heavy chain;Cathepsin D 30 kDa heavy chain	Ctsd	Catalytic activity			X							X		X
P24329	P24329	Thiosulfate sulfurtransferase	Tst	Catalytic activity		X
P24368	P24368	Peptidyl-prolyl cis-trans isomerase B	Ppib	Catalytic activity	X						X					X
P24473	P24473	Glutathione S-transferase kappa 1	Gstk1	Catalytic activity		X				X					X
P25093	P25093	Fumarylacetoacetase	Fah	Catalytic activity						X
P25113	P25113	Phosphoglycerate mutase 1	Pgam1	Catalytic activity	X					X						X
P25235	P25235	Dolichyl-diphosphooligosaccharide--protein glycosyltransferase subunit 2	Rpn2	Catalytic activity							X
P25409	P25409	Alanine aminotransferase 1	Gpt	Catalytic activity		X				X
P25809;P09605	P25809	Creatine kinase U-type, mitochondrial	Ckmt1	Catalytic activity		X
P26284;Q06437	P26284	Pyruvate dehydrogenase E1 component subunit alpha, somatic form, mitochondrial	Pdha1	Catalytic activity	X	X
P26769	P26769	Adenylate cyclase type 2	Adcy2	Catalytic activity									X
P26817;P26819	P26817	Beta-adrenergic receptor kinase 1	Adrbk1	Catalytic activity						X			X
P27008	P27008	Poly [ADP-ribose] polymerase 1	Parp1	Catalytic activity	X	X
P27139	P27139	Carbonic anhydrase 2	Ca2	Catalytic activity						X			X
P27653	P27653	C-1-tetrahydrofolate synthase, cytoplasmic;Methylenetetrahydrofolate dehydrogenase;Methenyltetrahydrofolate cyclohydrolase;Formyltetrahydrofolate synthetase;C-1-tetrahydrofolate synthase, cytoplasmic, N-terminally processed	Mthfd1	Catalytic activity		X				X
P27791	P27791	cAMP-dependent protein kinase catalytic subunit alpha	Prkaca	Catalytic activity	X	X			X	X			X			X
P27867	P27867	Sorbitol dehydrogenase	Sord	Catalytic activity		X				X						X
P28037	P28037	Cytosolic 10-formyltetrahydrofolate dehydrogenase	Aldh1l1	Catalytic activity						X
P28064	P28064	Proteasome subunit beta type-8	Psmb8	Catalytic activity	X					X
P28073	P28073	Proteasome subunit beta type-6	Psmb6	Catalytic activity	X					X
P28075	P28075	Proteasome subunit beta type-5	Psmb5	Catalytic activity	X				X	X
P28841	P28841	Neuroendocrine convertase 2	Pcsk2	Catalytic activity	X							X				X
P29117	P29117	Peptidyl-prolyl cis-trans isomerase F, mitochondrial	Ppif	Catalytic activity		X
P29147	P29147	D-beta-hydroxybutyrate dehydrogenase, mitochondrial	Bdh1	Catalytic activity	X	X
P29266	P29266	3-hydroxyisobutyrate dehydrogenase, mitochondrial	Hibadh	Catalytic activity		X
P29410	P29410	Adenylate kinase 2, mitochondrial;Adenylate kinase 2, mitochondrial, N-terminally processed	Ak2	Catalytic activity		X
P29411	P29411	GTP:AMP phosphotransferase AK3, mitochondrial	Ak3	Catalytic activity		X
P29476	P29476	Nitric oxide synthase, brain	Nos1	Catalytic activity	X	X			X	X	X		X
P30009	P30009	Myristoylated alanine-rich C-kinase substrate	Marcks	Catalytic activity	X				X	X			X
P30349	P30349	Leukotriene A-4 hydrolase	Lta4h	Catalytic activity	X					X						X
P30713	P30713	Glutathione S-transferase theta-2	Gstt2	Catalytic activity
P30835	P30835	ATP-dependent 6-phosphofructokinase, liver type	Pfkl	Catalytic activity						X						X
P30839;P11883	P30839	Fatty aldehyde dehydrogenase	Aldh3a2	Catalytic activity							X				X
P30904	P30904	Macrophage migration inhibitory factor	Mif	Catalytic activity	X					X						X
P31325	P31325	Phosphorylase b kinase gamma catalytic chain, liver/testis isoform	Phkg2	Catalytic activity						X
P32198	P32198	Carnitine O-palmitoyltransferase 1, liver isoform	Cpt1a	Catalytic activity		X									X
P32232	P32232	Cystathionine beta-synthase	Cbs	Catalytic activity	X					X
P32551	P32551	Cytochrome b-c1 complex subunit 2, mitochondrial	Uqcrc2	Catalytic activity	X	X
P32577;P41243	P32577	Tyrosine-protein kinase CSK	Csk	Catalytic activity						X			X
P33124	P33124	Long-chain-fatty-acid--CoA ligase 6	Acsl6	Catalytic activity		X					X		X		X
P34064	P34064	Proteasome subunit alpha type-5	Psma5	Catalytic activity	X					X						X
P34067	P34067	Proteasome subunit beta type-4	Psmb4	Catalytic activity	X					X
P35171	P35171	Cytochrome c oxidase subunit 7A2, mitochondrial	Cox7a2	Catalytic activity		X
P35465	P35465	Serine/threonine-protein kinase PAK 1	Pak1	Catalytic activity	X				X	X			X
P35559	P35559	Insulin-degrading enzyme	Ide	Catalytic activity	X	X				X			X		X	X
P35571	P35571	Glycerol-3-phosphate dehydrogenase, mitochondrial	Gpd2	Catalytic activity		X
P35704	P35704	Peroxiredoxin-2	Prdx2	Catalytic activity						X
P35738	P35738	2-oxoisovalerate dehydrogenase subunit beta, mitochondrial	Bckdhb	Catalytic activity	X	X
P35745	P35745	Acylphosphatase-2	Acyp2	Catalytic activity
P35815	P35815	Protein phosphatase 1B	Ppm1b	Catalytic activity	X					X
P36407	P36407	E3 ubiquitin-protein ligase TRIM23	Trim23	Catalytic activity	X					X		X
P36506	P36506	Dual specificity mitogen-activated protein kinase kinase 2	Map2k2	Catalytic activity	X	X			X	X	X	X	X	X		X
P36876	P36876	Serine/threonine-protein phosphatase 2A 55 kDa regulatory subunit B alpha isoform	Ppp2r2a	Catalytic activity	X					X
P36970	P36970	Phospholipid hydroperoxide glutathione peroxidase, mitochondrial	Gpx4	Catalytic activity		X				X
P36972	P36972	Adenine phosphoribosyltransferase	Aprt	Catalytic activity	X					X						X
P37727	P37727	Rab proteins geranylgeranyltransferase component A 1	Chm	Catalytic activity	X					X
P38062	P38062	Methionine aminopeptidase 2	Metap2	Catalytic activity						X			X
P38652	P38652	Phosphoglucomutase-1	Pgm1	Catalytic activity					X	X						X
P38659	P38659	Protein disulfide-isomerase A4	Pdia4	Catalytic activity							X					X
P39052	P39052	Dynamin-2	Dnm2	Catalytic activity					X	X		X	X	X
P39069	P39069	Adenylate kinase isoenzyme 1	Ak1	Catalytic activity						X
P40112	P40112	Proteasome subunit beta type-3	Psmb3	Catalytic activity	X					X
P40307	P40307	Proteasome subunit beta type-2	Psmb2	Catalytic activity	X					X
P41498	P41498	Low molecular weight phosphotyrosine protein phosphatase	Acp1	Catalytic activity									X
P41499	P41499	Tyrosine-protein phosphatase non-receptor type 11	Ptpn11	Catalytic activity	X	X				X
P41516	P41516	DNA topoisomerase 2-alpha	Top2a	Catalytic activity	X
P41562	P41562	Isocitrate dehydrogenase [NADP] cytoplasmic	Idh1	Catalytic activity		X				X					X	X
P41565	P41565	Isocitrate dehydrogenase [NAD] subunit gamma 1, mitochondrial	Idh3g	Catalytic activity	X	X
P42123	P42123	L-lactate dehydrogenase B chain	Ldhb	Catalytic activity						X
P42260	P42260	Glutamate receptor ionotropic, kainate 2	Grik2	Catalytic activity						X
P42264	P42264	Glutamate receptor ionotropic, kainate 3	Grik3	Catalytic activity						X
P42346	P42346	Serine/threonine-protein kinase mTOR	Mtor	Catalytic activity	X	X	X			X	X	X	X
P42676	P42676	Neurolysin, mitochondrial	Nln	Catalytic activity		X										X
P43138	P43138	DNA-(apurinic or apyrimidinic site) lyase;DNA-(apurinic or apyrimidinic site) lyase, mitochondrial	Apex1	Catalytic activity	X	X			X		X
P43245;Q08201	P43245	Multidrug resistance protein 1	Abcb1	Catalytic activity	X								X
P43424	P43424	Galactose-1-phosphate uridylyltransferase	Galt	Catalytic activity						X		X
P45352	P45352	Thymidylate synthase	Tyms	Catalytic activity	X	X				X
P45479	P45479	Palmitoyl-protein thioesterase 1	Ppt1	Catalytic activity	X		X			X		X				X
P45953	P45953	Very long-chain specific acyl-CoA dehydrogenase, mitochondrial	Acadvl	Catalytic activity	X	X				X
P46101	P46101	Dipeptidyl aminopeptidase-like protein 6	Dpp6	Catalytic activity									X
P46413	P46413	Glutathione synthetase	Gss	Catalytic activity						X
P46462	P46462	Transitional endoplasmic reticulum ATPase	Vcp	Catalytic activity	X		X			X	X					X
P46844	P46844	Biliverdin reductase A	Blvra	Catalytic activity						X
P47196	P47196	RAC-alpha serine/threonine-protein kinase	Akt1	Catalytic activity	X	X			X	X			X			X
P47197	P47197	RAC-beta serine/threonine-protein kinase	Akt2	Catalytic activity	X					X			X	X
P47245	P47245	Nardilysin	Nrd1	Catalytic activity		X				X
P47727	P47727	Carbonyl reductase [NADPH] 1	Cbr1	Catalytic activity						X
P47820	P47820	Angiotensin-converting enzyme;Angiotensin-converting enzyme, soluble form	Ace	Catalytic activity			X						X	X		X
P47858	P47858	ATP-dependent 6-phosphofructokinase, muscle type	Pfkm	Catalytic activity	X					X			X
P47860	P47860	ATP-dependent 6-phosphofructokinase, platelet type	Pfkp	Catalytic activity						X
P48004	P48004	Proteasome subunit alpha type-7	Psma7	Catalytic activity	X					X
P48284	P48284	Carbonic anhydrase 4	Ca4	Catalytic activity							X		X			X
P48450	P48450	Lanosterol synthase	Lss	Catalytic activity							X
P48500	P48500	Triosephosphate isomerase	Tpi1	Catalytic activity	X	X				X
P48508	P48508	Glutamate--cysteine ligase regulatory subunit	Gclm	Catalytic activity						X
P49088	P49088	Asparagine synthetase [glutamine-hydrolyzing]	Asns	Catalytic activity						X
P49185	P49185	Mitogen-activated protein kinase 8	Mapk8	Catalytic activity	X	X				X
P49186	P49186	Mitogen-activated protein kinase 9	Mapk9	Catalytic activity	X	X				X
P49187;Q9WTY9;Q63538	P49187	Mitogen-activated protein kinase 10	Mapk10	Catalytic activity	X	X				X			X
P49432	P49432	Pyruvate dehydrogenase E1 component subunit beta, mitochondrial	Pdhb	Catalytic activity	X	X
P49620	P49620	Diacylglycerol kinase gamma	Dgkg	Catalytic activity									X
P49621	P49621	Diacylglycerol kinase beta	Dgkb	Catalytic activity						X			X
P50123	P50123	Glutamyl aminopeptidase	Enpep	Catalytic activity									X
P50137	P50137	Transketolase	Tkt	Catalytic activity	X					X					X
P50430	P50430	Arylsulfatase B	Arsb	Catalytic activity			X				X					X
P50442	P50442	Glycine amidinotransferase, mitochondrial	Gatm	Catalytic activity		X
P50475	P50475	Alanine--tRNA ligase, cytoplasmic	Aars	Catalytic activity		X				X
P50554	P50554	4-aminobutyrate aminotransferase, mitochondrial;4-aminobutyrate aminotransferase, brain isoform;4-aminobutyrate aminotransferase, liver isoform	Abat	Catalytic activity		X
P51158	P51158	Ras-related protein Rab-28	Rab28	Catalytic activity					X				X
P51556	P51556	Diacylglycerol kinase alpha	Dgka	Catalytic activity						X			X
P51583	P51583	Multifunctional protein ADE2;Phosphoribosylaminoimidazole-succinocarboxamide synthase;Phosphoribosylaminoimidazole carboxylase	Paics	Catalytic activity						X
P51607	P51607	N-acylglucosamine 2-epimerase	Renbp	Catalytic activity						X
P51635	P51635	Alcohol dehydrogenase [NADP(+)]	Akr1a1	Catalytic activity						X			X
P51647	P51647	Retinal dehydrogenase 1	Aldh1a1	Catalytic activity						X
P51650	P51650	Succinate-semialdehyde dehydrogenase, mitochondrial	Aldh5a1	Catalytic activity		X
P52020	P52020	Squalene monooxygenase	Sqle	Catalytic activity							X		X
P52759	P52759	Ribonuclease UK114	Hrsp12	Catalytic activity	X	X				X					X
P52873	P52873	Pyruvate carboxylase, mitochondrial	Pc	Catalytic activity		X				X
P53042	P53042	Serine/threonine-protein phosphatase 5	Ppp5c	Catalytic activity	X					X
P53534	P53534	Glycogen phosphorylase, brain form	Pygb	Catalytic activity			X			X						X
P54690	P54690	Branched-chain-amino-acid aminotransferase, cytosolic	Bcat1	Catalytic activity		X				X
P54748	P54748	cAMP-specific 3,5-cyclic phosphodiesterase 4A	Pde4a	Catalytic activity	X					X			X
P54757	P54757	Ephrin type-A receptor 5	Epha5	Catalytic activity							X		X
P54759;P54758	P54759	Ephrin type-A receptor 7	Epha7	Catalytic activity									X
P55146	P55146	Tyrosine-protein kinase receptor TYRO3	Tyro3	Catalytic activity	X						X		X
P55213	P55213	Caspase-3;Caspase-3 subunit p17;Caspase-3 subunit p12	Casp3	Catalytic activity	X	X				X			X			X
P56522	P56522	NADPH:adrenodoxin oxidoreductase, mitochondrial	Fdxr	Catalytic activity		X
P56558	P56558	UDP-N-acetylglucosamine--peptide N-acetylglucosaminyltransferase 110 kDa subunit	Ogt	Catalytic activity	X	X				X			X
P56574	P56574	Isocitrate dehydrogenase [NADP], mitochondrial	Idh2	Catalytic activity		X				X
P57097	P57097	Tyrosine-protein kinase Mer	Mertk	Catalytic activity									X			X
P57113	P57113	Maleylacetoacetate isomerase	Gstz1	Catalytic activity		X				X
P60892	P60892	Ribose-phosphate pyrophosphokinase 1	Prps1	Catalytic activity						X
P60901	P60901	Proteasome subunit alpha type-6	Psma6	Catalytic activity	X					X
P61078	P61078	Ubiquitin-conjugating enzyme E2 D3	Ube2d3	Catalytic activity	X					X			X	X
P62138	P62138	Serine/threonine-protein phosphatase PP1-alpha catalytic subunit	Ppp1ca	Catalytic activity	X					X			X
P62142	P62142	Serine/threonine-protein phosphatase PP1-beta catalytic subunit	Ppp1cb	Catalytic activity	X					X			X
P62193	P62193	26S protease regulatory subunit 4	Psmc1	Catalytic activity	X					X
P62255	P62255	Ubiquitin-conjugating enzyme E2 G1;Ubiquitin-conjugating enzyme E2 G1, N-terminally processed	Ube2g1	Catalytic activity						X
P62716;Q5BJ92	P62716	Serine/threonine-protein phosphatase 2A catalytic subunit beta isoform	Ppp2cb	Catalytic activity	X				X	X
P62839;P70711	P62839	Ubiquitin-conjugating enzyme E2 D2	Ube2d2	Catalytic activity	X					X
P62909	P62909	40S ribosomal protein S3	Rps3	Catalytic activity	X	X			X	X	X		X
P62959	P62959	Histidine triad nucleotide-binding protein 1	Hint1	Catalytic activity	X				X	X			X
P63047	P63047	Sulfotransferase 4A1	Sult4a1	Catalytic activity						X
P63086	P63086	Mitogen-activated protein kinase 1	Mapk1	Catalytic activity	X	X	X		X	X		X	X	X		X
P63088	P63088	Serine/threonine-protein phosphatase PP1-gamma catalytic subunit	Ppp1cc	Catalytic activity	X	X				X			X
P63100;P28470	P63100	Calcineurin subunit B type 1	Ppp3r1	Catalytic activity	X					X			X
P63281	P63281	SUMO-conjugating enzyme UBC9	Ube2i	Catalytic activity	X					X
P63319	P63319	Protein kinase C gamma type	Prkcg	Catalytic activity	X					X			X
P63329	P63329	Serine/threonine-protein phosphatase 2B catalytic subunit alpha isoform	Ppp3ca	Catalytic activity	X					X			X
P63331	P63331	Serine/threonine-protein phosphatase 2A catalytic subunit alpha isoform	Ppp2ca	Catalytic activity	X	X			X	X
P67999	P67999	Ribosomal protein S6 kinase beta-1	Rps6kb1	Catalytic activity	X	X				X
P68182	P68182	cAMP-dependent protein kinase catalytic subunit beta	Prkacb	Catalytic activity	X				X	X			X			X
P68403	P68403	Protein kinase C beta type	Prkcb	Catalytic activity	X					X			X
P69060	P69060	N-acylneuraminate cytidylyltransferase	Cmas	Catalytic activity	X
P70470	P70470	Acyl-protein thioesterase 1	Lypla1	Catalytic activity						X
P70500	P70500	CDP-diacylglycerol--inositol 3-phosphatidyltransferase	Cdipt	Catalytic activity							X	X	X
P70507	P70507	G protein-coupled receptor kinase 4	Grk4	Catalytic activity						X			X
P70600	P70600	Protein-tyrosine kinase 2-beta	Ptk2b	Catalytic activity	X				X	X			X
P70619	P70619	Glutathione reductase	Gsr	Catalytic activity		X				X			X
P70627	P70627	Glutamate carboxypeptidase 2	Folh1	Catalytic activity									X
P70645	P70645	Bleomycin hydrolase	Blmh	Catalytic activity						X
P80202	P80202	Activin receptor type-1B	Acvr1b	Catalytic activity						X			X
P80254	P80254	D-dopachrome decarboxylase	Ddt	Catalytic activity						X						X
P80299	P80299	Bifunctional epoxide hydrolase 2;Cytosolic epoxide hydrolase 2;Lipid-phosphate phosphatase	Ephx2	Catalytic activity						X					X
P80385	P80385	5-AMP-activated protein kinase subunit gamma-1	Prkag1	Catalytic activity	X					X
P80431	P80431	Cytochrome c oxidase subunit 7B, mitochondrial	Cox7b	Catalytic activity		X
P80432	P80432	Cytochrome c oxidase subunit 7C, mitochondrial	Cox7c	Catalytic activity		X
P81799	P81799	N-acetyl-D-glucosamine kinase	Nagk	Catalytic activity						X
P82450	P82450	Sialate O-acetylesterase;Sialate O-acetylesterase small subunit;Sialate O-acetylesterase large subunit	Siae	Catalytic activity			X									X
P82808	P82808	Glutamine--fructose-6-phosphate aminotransferase [isomerizing] 1	Gfpt1	Catalytic activity						X
P83868	P83868	Prostaglandin E synthase 3	Ptges3	Catalytic activity	X					X
P84039	P84039	Ectonucleotide pyrophosphatase/phosphodiesterase family member 5	Enpp5	Catalytic activity												X
P84850	P84850	D-2-hydroxyglutarate dehydrogenase, mitochondrial	D2hgdh	Catalytic activity		X
P85968	P85968	6-phosphogluconate dehydrogenase, decarboxylating	Pgd	Catalytic activity						X
P85971	P85971	6-phosphogluconolactonase	Pgls	Catalytic activity						X
P85973	P85973	Purine nucleoside phosphorylase	Pnp	Catalytic activity	X				X	X						X
P97519;D4A5C3	P97519	Hydroxymethylglutaryl-CoA lyase, mitochondrial	Hmgcl	Catalytic activity		X				X					X
P97532	P97532	3-mercaptopyruvate sulfurtransferase	Mpst	Catalytic activity		X				X
P97534	P97534	Peptidyl-prolyl cis-trans isomerase FKBP1B	Fkbp1b	Catalytic activity						X	X
P97544	P97544	Lipid phosphate phosphohydrolase 3	Ppap2b	Catalytic activity						X		X
P97562	P97562	Peroxisomal acyl-coenzyme A oxidase 2	Acox2	Catalytic activity						X					X
P97570	P97570	85/88 kDa calcium-independent phospholipase A2	Pla2g6	Catalytic activity		X			X	X						X
P97571	P97571	Calpain-1 catalytic subunit	Capn1	Catalytic activity		X	X			X			X			X
P97608	P97608	5-oxoprolinase	Oplah	Catalytic activity						X
P97612	P97612	Fatty-acid amide hydrolase 1	Faah	Catalytic activity					X		X
P97615	P97615	Thioredoxin, mitochondrial	Txn2	Catalytic activity	X	X
P97629	P97629	Leucyl-cystinyl aminopeptidase	Lnpep	Catalytic activity						X			X	X		X
P97633	P97633	Casein kinase I isoform alpha	Csnk1a1	Catalytic activity	X				X	X
P97697	P97697	Inositol monophosphatase 1	Impa1	Catalytic activity		X				X
P97700	P97700	Mitochondrial 2-oxoglutarate/malate carrier protein	Slc25a11	Catalytic activity		X							X
P97756	P97756	Calcium/calmodulin-dependent protein kinase kinase 1	Camkk1	Catalytic activity	X					X
P97849	P97849	Long-chain fatty acid transport protein 1	Slc27a1	Catalytic activity		X							X
P97852	P97852	Peroxisomal multifunctional enzyme type 2;(3R)-hydroxyacyl-CoA dehydrogenase;Enoyl-CoA hydratase 2	Hsd17b4	Catalytic activity						X					X
P97874	P97874	Cyclin-G-associated kinase	Gak	Catalytic activity						X		X
P97924	P97924	Kalirin	Kalrn	Catalytic activity	X				X	X
Q00972	Q00972	[3-methyl-2-oxobutanoate dehydrogenase [lipoamide]] kinase, mitochondrial	Bckdk	Catalytic activity		X
Q00981	Q00981	Ubiquitin carboxyl-terminal hydrolase isozyme L1	Uchl1	Catalytic activity						X	X
Q01062	Q01062	cGMP-dependent 3,5-cyclic phosphodiesterase	Pde2a	Catalytic activity	X	X				X	X	X	X
Q01066	Q01066	Calcium/calmodulin-dependent 3,5-cyclic nucleotide phosphodiesterase 1B	Pde1b	Catalytic activity						X
Q01177	Q01177	Plasminogen;Plasmin heavy chain A;Activation peptide;Angiostatin;Plasmin heavy chain A, short form;Plasmin light chain B	Plg	Catalytic activity									X			X
Q01205	Q01205	Dihydrolipoyllysine-residue succinyltransferase component of 2-oxoglutarate dehydrogenase complex, mitochondrial	Dlst	Catalytic activity	X	X
Q01984	Q01984	Histamine N-methyltransferase	Hnmt	Catalytic activity	X				X	X
Q01986	Q01986	Dual specificity mitogen-activated protein kinase kinase 1	Map2k1	Catalytic activity	X	X			X	X	X	X	X	X
Q01992	Q01992	Mitochondrial intermediate peptidase	Mipep	Catalytic activity		X
Q02253	Q02253	Methylmalonate-semialdehyde dehydrogenase [acylating], mitochondrial	Aldh6a1	Catalytic activity	X	X
Q02293	Q02293	Protein farnesyltransferase subunit beta	Fntb	Catalytic activity					X	X
Q02356	Q02356	AMP deaminase 2	Ampd2	Catalytic activity						X
Q02589	Q02589	[Protein ADP-ribosylarginine] hydrolase	Adprh	Catalytic activity						X						X
Q02765	Q02765	Cathepsin S	Ctss	Catalytic activity			X							X		X
Q02769	Q02769	Squalene synthase	Fdft1	Catalytic activity							X
Q03114	Q03114	Cyclin-dependent-like kinase 5	Cdk5	Catalytic activity	X				X	X			X
Q03346	Q03346	Mitochondrial-processing peptidase subunit beta	Pmpcb	Catalytic activity		X
Q03348	Q03348	Receptor-type tyrosine-protein phosphatase alpha	Ptpra	Catalytic activity									X
Q03351	Q03351	NT-3 growth factor receptor	Ntrk3	Catalytic activity									X
Q03555	Q03555	Gephyrin;Molybdopterin adenylyltransferase;Molybdopterin molybdenumtransferase	Gphn	Catalytic activity					X	X			X
Q04400	Q04400	Adenylate cyclase type 5	Adcy5	Catalytic activity					X				X
Q04631	Q04631	Protein farnesyltransferase/geranylgeranyltransferase type-1 subunit alpha	Fnta	Catalytic activity					X	X
Q05683	Q05683	Glutamate decarboxylase 2	Gad2	Catalytic activity						X		X	X
Q05982	Q05982	Nucleoside diphosphate kinase A	Nme1	Catalytic activity	X					X			X
Q06486	Q06486	Casein kinase I isoform delta	Csnk1d	Catalytic activity	X				X	X		X	X
Q07009;O35920;Q4V8Q1	Q07009	Calpain-2 catalytic subunit	Capn2	Catalytic activity	X	X	X		X	X	X	X	X
Q07014	Q07014	Tyrosine-protein kinase Lyn	Lyn	Catalytic activity	X					X		X	X
Q07116	Q07116	Sulfite oxidase, mitochondrial	Suox	Catalytic activity		X
Q07205	Q07205	Eukaryotic translation initiation factor 5	Eif5	Catalytic activity						X			X
Q07647	Q07647	Solute carrier family 2, facilitated glucose transporter member 3	Slc2a3	Catalytic activity									X
Q08415	Q08415	Kynurenine--oxoglutarate transaminase 1, mitochondrial	Ccbl1	Catalytic activity		X				X
Q08602	Q08602	Geranylgeranyl transferase type-2 subunit alpha	Rabggta	Catalytic activity	X					X			X
Q08603	Q08603	Geranylgeranyl transferase type-2 subunit beta	Rabggtb	Catalytic activity						X			X
Q08877	Q08877	Dynamin-3	Dnm3	Catalytic activity					X				X
Q09128	Q09128	1,25-dihydroxyvitamin D(3) 24-hydroxylase, mitochondrial	Cyp24a1	Catalytic activity	X	X							X
Q09137	Q09137	5-AMP-activated protein kinase catalytic subunit alpha-2	Prkaa2	Catalytic activity	X					X		X
Q09426	Q09426	2-hydroxyacylsphingosine 1-beta-galactosyltransferase	Ugt8	Catalytic activity									X
Q0VGK4	Q0VGK4	Glycerophosphodiester phosphodiesterase domain-containing protein 1	Gdpd1	Catalytic activity							X
Q0ZHH6	Q0ZHH6	Atlastin-3	Atl3	Catalytic activity							X
Q10743	Q10743	Disintegrin and metalloproteinase domain-containing protein 10	Adam10	Catalytic activity	X						X	X	X
Q1H5H1	Q1H5H1	Selenoprotein T	Selt	Catalytic activity							X
Q1HAQ0	Q1HAQ0	Lysophosphatidylcholine acyltransferase 1	Lpcat1	Catalytic activity			X				X	X	X
Q1HCL7	Q1HCL7	NAD kinase 2, mitochondrial	Nadk2	Catalytic activity		X
Q1M168	Q1M168	Caytaxin	Atcay	Catalytic activity		X
Q2TA68	Q2TA68	Dynamin-like 120 kDa protein, mitochondrial;Dynamin-like 120 kDa protein, form S1	Opa1	Catalytic activity	X	X				X			X
Q2THW7	Q2THW7	Palmitoyltransferase ZDHHC5	Zdhhc5	Catalytic activity									X
Q2TL32	Q2TL32	E3 ubiquitin-protein ligase UBR4	Ubr4	Catalytic activity	X				X	X			X
Q32PX9	Q32PX9	Lactation elevated protein 1	Lace1	Catalytic activity		X
Q3B7D0	Q3B7D0	Oxygen-dependent coproporphyrinogen-III oxidase, mitochondrial	Cpox	Catalytic activity		X				X
Q3B7D1	Q3B7D1	Ubiquitin-conjugating enzyme E2 Z	Ube2z	Catalytic activity	X					X
Q3B7U9	Q3B7U9	Peptidyl-prolyl cis-trans isomerase FKBP8	Fkbp8	Catalytic activity		X				X	X
Q3B8P0	Q3B8P0	Presenilins-associated rhomboid-like protein, mitochondrial;P-beta	Parl	Catalytic activity	X	X
Q3B8Q2	Q3B8Q2	Eukaryotic initiation factor 4A-III;Eukaryotic initiation factor 4A-III, N-terminally processed	Eif4a3	Catalytic activity	X					X
Q3KR59	Q3KR59	Ubiquitin carboxyl-terminal hydrolase 10	Usp10	Catalytic activity	X					X				X
Q497B0	Q497B0	Omega-amidase NIT2	Nit2	Catalytic activity					X	X						X
Q498E0	Q498E0	Thioredoxin domain-containing protein 12	Txndc12	Catalytic activity							X
Q498R3	Q498R3	DnaJ homolog subfamily C member 10	Dnajc10	Catalytic activity							X
Q499N5	Q499N5	Acyl-CoA synthetase family member 2, mitochondrial	Acsf2	Catalytic activity		X
Q4AE70	Q4AE70	Histone-arginine methyltransferase CARM1	Carm1	Catalytic activity	X					X
Q4FZT2	Q4FZT2	Protein phosphatase methylesterase 1	Ppme1	Catalytic activity	X
Q4G064	Q4G064	2-methoxy-6-polyprenyl-1,4-benzoquinol methylase, mitochondrial	Coq5	Catalytic activity		X
Q4KLP0	Q4KLP0	Probable 2-oxoglutarate dehydrogenase E1 component DHKTD1, mitochondrial	Dhtkd1	Catalytic activity		X				X
Q4KM49	Q4KM49	Tyrosine--tRNA ligase, cytoplasmic;Tyrosine--tRNA ligase, cytoplasmic, N-terminally processed	Yars	Catalytic activity	X					X						X
Q4KM73	Q4KM73	UMP-CMP kinase	Cmpk1	Catalytic activity	X					X
Q4KM86	Q4KM86	Gamma-glutamylaminecyclotransferase	Ggact	Catalytic activity						X
Q4KSH7	Q4KSH7	Dual specificity mitogen-activated protein kinase kinase 7	Map2k7	Catalytic activity	X					X
Q4QQW3	Q4QQW3	Hydroxyacid-oxoacid transhydrogenase, mitochondrial	Adhfe1	Catalytic activity		X
Q4QQW4	Q4QQW4	Histone deacetylase 1	Hdac1	Catalytic activity	X					X
Q4QQW8	Q4QQW8	Putative phospholipase B-like 2	Plbd2	Catalytic activity			X
Q4V7C6	Q4V7C6	GMP synthase [glutamine-hydrolyzing]	Gmps	Catalytic activity						X
Q4V7F2	Q4V7F2	Cysteine-rich with EGF-like domain protein 1	Creld1	Catalytic activity												X
Q4V888	Q4V888	Type 2 phosphatidylinositol 4,5-bisphosphate 4-phosphatase	Tmem55a	Catalytic activity			X						X	X
Q4V8D1	Q4V8D1	Cytochrome P450 2U1	Cyp2u1	Catalytic activity							X
Q4V8F9	Q4V8F9	Hydroxysteroid dehydrogenase-like protein 2	Hsdl2	Catalytic activity		X									X
Q4V8K3	Q4V8K3	N-alpha-acetyltransferase 11	Naa11	Catalytic activity	X				X	X		X
Q4VSI4	Q4VSI4	Ubiquitin carboxyl-terminal hydrolase 7	Usp7	Catalytic activity	X					X
Q505J8	Q505J8	Phenylalanine--tRNA ligase alpha subunit	Farsa	Catalytic activity						X
Q505J9	Q505J9	ATPase family AAA domain-containing protein 1	Atad1	Catalytic activity									X
Q561R9	Q561R9	Beta-lactamase-like protein 2	Lactb2	Catalytic activity		X
Q562B5	Q562B5	Serine/threonine-protein phosphatase PGAM5, mitochondrial	Pgam5	Catalytic activity		X
Q566C7	Q566C7	Diphosphoinositol polyphosphate phosphohydrolase 1	Nudt3	Catalytic activity	X					X
Q566R0	Q566R0	Acyl-coenzyme A thioesterase THEM4	Them4	Catalytic activity		X				X			X
Q568Y3	Q568Y3	E3 ubiquitin-protein ligase RNF185	Rnf185	Catalytic activity		X					X
Q58FK9	Q58FK9	Kynurenine--oxoglutarate transaminase 3	Ccbl2	Catalytic activity		X
Q5BJN5	Q5BJN5	Mitochondrial intermembrane space import and assembly protein 40	Chchd4	Catalytic activity		X
Q5BJQ0	Q5BJQ0	Atypical kinase ADCK3, mitochondrial	Adck3	Catalytic activity		X
Q5BJR4	Q5BJR4	Protein prune homolog 2	Prune2	Catalytic activity	X					X
Q5BJS0	Q5BJS0	Putative ATP-dependent RNA helicase DHX30	Dhx30	Catalytic activity		X				X
Q5BJX0	Q5BJX0	N-terminal Xaa-Pro-Lys N-methyltransferase 1;N-terminal Xaa-Pro-Lys N-methyltransferase 1, N-terminally processed	Ntmt1	Catalytic activity	X					X
Q5BK63	Q5BK63	NADH dehydrogenase [ubiquinone] 1 alpha subcomplex subunit 9, mitochondrial	Ndufa9	Catalytic activity	X	X
Q5BK81	Q5BK81	Prostaglandin reductase 2	Ptgr2	Catalytic activity						X
Q5D006	Q5D006	Ubiquitin carboxyl-terminal hydrolase	Usp11	Catalytic activity	X					X
Q5EB77	Q5EB77	Ras-related protein Rab-18	Rab18	Catalytic activity						X	X	X	X
Q5EB81	Q5EB81	NADH-cytochrome b5 reductase 1	Cyb5r1	Catalytic activity							X		X
Q5EB96	Q5EB96	Septin-1	2019-09-01	Catalytic activity						X	X	X	X
Q5EBA1	Q5EBA1	ATP-dependent RNA helicase SUPV3L1, mitochondrial	Supv3l1	Catalytic activity	X	X
Q5FVH2	Q5FVH2	Phospholipase D3	Pld3	Catalytic activity							X
Q5FVJ7	Q5FVJ7	Intraflagellar transport protein 22 homolog	Ift22	Catalytic activity					X
Q5FVN0	Q5FVN0	Lysophospholipid acyltransferase 5	Lpcat3	Catalytic activity							X
Q5FWT1	Q5FWT1	Protein FAM98A	Fam98a	Catalytic activity	X					X
Q5FWT7	Q5FWT7	Ubiquitin-like domain-containing CTD phosphatase 1	Ublcp1	Catalytic activity	X
Q5HZA6	Q5HZA6	Prolyl endopeptidase-like	Prepl	Catalytic activity	X					X
Q5HZE4	Q5HZE4	Methylthioribose-1-phosphate isomerase	Mri1	Catalytic activity	X					X
Q5HZW3	Q5HZW3	Aspartate beta-hydroxylase domain-containing protein 2	Asphd2	Catalytic activity	X					X		X				X
Q5I0C3	Q5I0C3	Methylcrotonoyl-CoA carboxylase subunit alpha, mitochondrial	Mccc1	Catalytic activity		X				X
Q5I0D5	Q5I0D5	Phospholysine phosphohistidine inorganic pyrophosphate phosphatase	Lhpp	Catalytic activity	X					X
Q5I0D7	Q5I0D7	Xaa-Pro dipeptidase	Pepd	Catalytic activity						X
Q5I0E6	Q5I0E6	RNA polymerase II subunit B1 CTD phosphatase Rpap2	Rpap2	Catalytic activity	X					X
Q5I0G4	Q5I0G4	Glycine--tRNA ligase	Gars	Catalytic activity		X				X						X
Q5I0K3	Q5I0K3	Citrate lyase subunit beta-like protein, mitochondrial	Clybl	Catalytic activity		X
Q5I0K5	Q5I0K5	Mycophenolic acid acyl-glucuronide esterase, mitochondrial	Abhd10	Catalytic activity		X				X
Q5I0L3	Q5I0L3	Tyrosine--tRNA ligase, mitochondrial	Yars2	Catalytic activity	X	X				X
Q5I0P2	Q5I0P2	Glycine cleavage system H protein, mitochondrial	Gcsh	Catalytic activity		X
Q5I6B8;Q5CZZ9	Q5I6B8	Phosphatidylinositol 4-phosphate 5-kinase type-1 gamma	Pip5k1c	Catalytic activity	X		X						X	X
Q5M7A4	Q5M7A4	Ubiquitin-like modifier-activating enzyme 5	Uba5	Catalytic activity	X					X
Q5M7V7	Q5M7V7	FAST kinase domain-containing protein 2	Fastkd2	Catalytic activity	X	X										X
Q5M7W7	Q5M7W7	Probable proline--tRNA ligase, mitochondrial	Pars2	Catalytic activity		X
Q5M819	Q5M819	Phosphoserine phosphatase	Psph	Catalytic activity						X
Q5M821	Q5M821	Protein phosphatase 1H	Ppm1h	Catalytic activity	X	X
Q5M827	Q5M827	Pirin	Pir	Catalytic activity	X					X
Q5M868	Q5M868	Non-lysosomal glucosylceramidase	Gba2	Catalytic activity						X	X	X	X
Q5M876	Q5M876	N-acyl-aromatic-L-amino acid amidohydrolase (carboxylate-forming)	Acy3	Catalytic activity						X
Q5M886	Q5M886	Manganese-dependent ADP-ribose/CDP-alcohol diphosphatase	Adprm	Catalytic activity						X
Q5M9G9	Q5M9G9	Protein TBRG4	Tbrg4	Catalytic activity		X
Q5MJ12	Q5MJ12	F-box/LRR-repeat protein 16	Fbxl16	Catalytic activity						X
Q5MPA9	Q5MPA9	Serine/threonine-protein kinase DCLK2	Dclk2	Catalytic activity					X
Q5PPH0	Q5PPH0	Enolase-phosphatase E1	Enoph1	Catalytic activity	X					X
Q5PPJ4	Q5PPJ4	Deoxyhypusine hydroxylase	Dohh	Catalytic activity						X
Q5PPL3	Q5PPL3	Sterol-4-alpha-carboxylate 3-dehydrogenase, decarboxylating	Nsdhl	Catalytic activity							X
Q5PPM8	Q5PPM8	Type 1 phosphatidylinositol 4,5-bisphosphate 4-phosphatase	Tmem55b	Catalytic activity	X		X						X	X
Q5PQJ6	Q5PQJ6	Pyrroline-5-carboxylate reductase 3	Pycrl	Catalytic activity						X
Q5PQL5	Q5PQL5	Phosphatidylserine synthase 1	Ptdss1	Catalytic activity							X
Q5PQN1	Q5PQN1	Probable E3 ubiquitin-protein ligase HERC4	Herc4	Catalytic activity	X					X
Q5RJM1	Q5RJM1	Polyprenol reductase	Srd5a3	Catalytic activity							X		X
Q5RJQ4	Q5RJQ4	NAD-dependent protein deacetylase sirtuin-2	Sirt2	Catalytic activity	X	X			X	X			X
Q5RJY4	Q5RJY4	Dehydrogenase/reductase SDR family member 7B	Dhrs7b	Catalytic activity							X
Q5RKI1	Q5RKI1	Eukaryotic initiation factor 4A-II;Eukaryotic initiation factor 4A-II, N-terminally processed	Eif4a2	Catalytic activity	X					X
Q5RKJ1	Q5RKJ1	Macrophage erythroblast attacher	Maea	Catalytic activity	X				X	X			X
Q5RKL5	Q5RKL5	Metalloreductase STEAP3	Steap3	Catalytic activity									X	X
Q5S6T3	Q5S6T3	Isoprenoid synthase domain-containing protein	Ispd	Catalytic activity						X
Q5U1X1	Q5U1X1	Oligoribonuclease, mitochondrial	Rexo2	Catalytic activity	X	X
Q5U1Y4	Q5U1Y4	1,5-anhydro-D-fructose reductase	Akr1e2	Catalytic activity	X					X		X
Q5U203	Q5U203	NEDD8-conjugating enzyme UBE2F	Ube2f	Catalytic activity						X
Q5U2N0	Q5U2N0	CTP synthase 2	Ctps2	Catalytic activity						X
Q5U2R0	Q5U2R0	Methionine adenosyltransferase 2 subunit beta	Mat2b	Catalytic activity	X					X
Q5U2R4	Q5U2R4	Mitochondrial ribonuclease P protein 1	Trmt10c	Catalytic activity	X	X
Q5U2U7	Q5U2U7	mRNA cap guanine-N7 methyltransferase	Rnmt	Catalytic activity	X
Q5U300	Q5U300	Ubiquitin-like modifier-activating enzyme 1	Uba1	Catalytic activity	X	X				X
Q5XI06	Q5XI06	Histone acetyltransferase KAT8	Kat8	Catalytic activity	X
Q5XI22	Q5XI22	Acetyl-CoA acetyltransferase, cytosolic	Acat2	Catalytic activity	X	X				X
Q5XI64	Q5XI64	Monoacylglycerol lipase ABHD6	Abhd6	Catalytic activity		X	X						X	X
Q5XI78	Q5XI78	2-oxoglutarate dehydrogenase, mitochondrial	Ogdh	Catalytic activity	X	X
Q5XI97	Q5XI97	Alanyl-tRNA editing protein Aarsd1	Aarsd1	Catalytic activity
Q5XIA4	Q5XIA4	CCR4-NOT transcription complex subunit 10	Cnot10	Catalytic activity	X					X
Q5XIB4	Q5XIB4	Ufm1-specific protease 2	Ufsp2	Catalytic activity	X						X
Q5XIC0	Q5XIC0	Enoyl-CoA delta isomerase 2, mitochondrial	Eci2	Catalytic activity		X				X					X
Q5XIC1	Q5XIC1	Mannose-1-phosphate guanyltransferase alpha	Gmppa	Catalytic activity	X	X				X
Q5XID1	Q5XID1	Anamorsin	Ciapin1	Catalytic activity	X	X
Q5XIE6	Q5XIE6	3-hydroxyisobutyryl-CoA hydrolase, mitochondrial	Hibch	Catalytic activity		X
Q5XIF3	Q5XIF3	NADH dehydrogenase [ubiquinone] iron-sulfur protein 4, mitochondrial	Ndufs4	Catalytic activity		X
Q5XIG0	Q5XIG0	ADP-ribose pyrophosphatase, mitochondrial	Nudt9	Catalytic activity	X	X
Q5XIG6	Q5XIG6	N-acetylgalactosamine kinase	Galk2	Catalytic activity						X
Q5XIH4	Q5XIH4	Lipoyl synthase, mitochondrial	Lias	Catalytic activity		X
Q5XIJ5;B5DFK7	Q5XIJ5;B5DFK7	Alpha/beta hydrolase domain-containing protein 17A	Abhd17a;Abhd17c	Catalytic activity									X	X
Q5XIK7;Q6E0V2	Q5XIK7	Katanin p60 ATPase-containing subunit A-like 1	Katnal1	Catalytic activity	X				X
Q5XIM7	Q5XIM7	Lysine--tRNA ligase	Kars	Catalytic activity	X	X				X
Q5XIP1	Q5XIP1	Protein pelota homolog	Pelo	Catalytic activity	X
Q5XIP6	Q5XIP6	Flap endonuclease 1	Fen1	Catalytic activity	X	X
Q5XIT9	Q5XIT9	Methylcrotonoyl-CoA carboxylase beta chain, mitochondrial	Mccc2	Catalytic activity		X				X
Q5XIV0	Q5XIV0	Protein FAM46C	Fam46c	Catalytic activity	X
Q5YLM1	Q5YLM1	Sn1-specific diacylglycerol lipase alpha	Dagla	Catalytic activity									X
Q60587	Q60587	Trifunctional enzyme subunit beta, mitochondrial;3-ketoacyl-CoA thiolase	Hadhb	Catalytic activity		X					X
Q62636	Q62636	Ras-related protein Rap-1b	Rap1b	Catalytic activity			X			X			X
Q62651	Q62651	Delta(3,5)-Delta(2,4)-dienoyl-CoA isomerase, mitochondrial	Ech1	Catalytic activity		X				X					X
Q62656	Q62656	Receptor-type tyrosine-protein phosphatase zeta	Ptprz1	Catalytic activity									X			X
Q62658	Q62658	Peptidyl-prolyl cis-trans isomerase FKBP1A	Fkbp1a	Catalytic activity						X			X	X
Q62763;Q62762;Q62761	Q62763;Q62762	Casein kinase I isoform gamma-3;Casein kinase I isoform gamma-2	Csnk1g3;Csnk1g2	Catalytic activity	X
Q62780	Q62780	Probable ATP-dependent RNA helicase DDX46	Ddx46	Catalytic activity	X
Q62784	Q62784	Type I inositol 3,4-bisphosphate 4-phosphatase	Inpp4a	Catalytic activity	X		X						X	X
Q62818	Q62818	Translation initiation factor eIF-2B subunit beta	Eif2b2	Catalytic activity						X
Q62829	Q62829	Serine/threonine-protein kinase PAK 3	Pak3	Catalytic activity						X			X
Q62844	Q62844	Tyrosine-protein kinase Fyn	Fyn	Catalytic activity	X	X			X	X	X		X	X
Q62868	Q62868	Rho-associated protein kinase 2	Rock2	Catalytic activity	X				X	X			X
Q62910;O55207	Q62910	Synaptojanin-1	Synj1	Catalytic activity						X			X
Q62915	Q62915	Peripheral plasma membrane protein CASK	Cask	Catalytic activity	X				X	X			X			X
Q62940	Q62940	E3 ubiquitin-protein ligase NEDD4	Nedd4	Catalytic activity						X		X	X
Q62956	Q62956	Receptor tyrosine-protein kinase erbB-4;ERBB4 intracellular domain	Erbb4	Catalytic activity	X	X				X			X			X
Q62967	Q62967	Diphosphomevalonate decarboxylase	Mvd	Catalytic activity						X
Q63009	Q63009	Protein arginine N-methyltransferase 1	Prmt1	Catalytic activity	X					X
Q63042	Q63042	FAD-linked sulfhydryl oxidase ALR	Gfer	Catalytic activity		X				X						X
Q63060	Q63060	Glycerol kinase	Gk	Catalytic activity		X				X
Q63065	Q63065	[Pyruvate dehydrogenase (acetyl-transferring)] kinase isozyme 1, mitochondrial	Pdk1	Catalytic activity	X	X
Q63081	Q63081	Protein disulfide-isomerase A6	Pdia6	Catalytic activity						X	X		X			X
Q63150	Q63150	Dihydropyrimidinase	Dpys	Catalytic activity						X
Q63151	Q63151	Long-chain-fatty-acid--CoA ligase 3	Acsl3	Catalytic activity		X					X	X			X
Q63159	Q63159	Ubiquinone biosynthesis O-methyltransferase, mitochondrial	Coq3	Catalytic activity		X
Q63186	Q63186	Translation initiation factor eIF-2B subunit delta	Eif2b4	Catalytic activity						X
Q63270	Q63270	Cytoplasmic aconitate hydratase	Aco1	Catalytic activity		X				X	X	X
Q63342	Q63342	Dimethylglycine dehydrogenase, mitochondrial	Dmgdh	Catalytic activity		X
Q63364	Q63364	E3 ubiquitin-protein ligase Praja-2	Pja2	Catalytic activity					X				X
Q63413;Q5U216	Q63413;Q5U216	Spliceosome RNA helicase Ddx39b;ATP-dependent RNA helicase DDX39A	Ddx39b;Ddx39a	Catalytic activity	X
Q63421	Q63421	Calcium/calmodulin-dependent 3,5-cyclic nucleotide phosphodiesterase 1C	Pde1c	Catalytic activity						X
Q63450	Q63450	Calcium/calmodulin-dependent protein kinase type 1	Camk1	Catalytic activity	X					X
Q63470	Q63470	Dual specificity tyrosine-phosphorylation-regulated kinase 1A	Dyrk1a	Catalytic activity	X					X
Q63475	Q63475	Receptor-type tyrosine-protein phosphatase N2	Ptprn2	Catalytic activity									X
Q63484	Q63484	RAC-gamma serine/threonine-protein kinase	Akt3	Catalytic activity	X					X
Q63531	Q63531	Ribosomal protein S6 kinase alpha-1	Rps6ka1	Catalytic activity	X					X
Q63553	Q63553	SNF-related serine/threonine-protein kinase	Snrk	Catalytic activity	X
Q63569	Q63569	26S protease regulatory subunit 6A	Psmc3	Catalytic activity	X					X
Q63604	Q63604	BDNF/NT-3 growth factors receptor	Ntrk2	Catalytic activity						X		X	X	X
Q63619	Q63619	5-demethoxyubiquinone hydroxylase, mitochondrial	Coq7	Catalytic activity	X	X
Q63622	Q63622	Disks large homolog 2	Dlg2	Catalytic activity						X			X
Q63638	Q63638	Striated muscle-specific serine/threonine-protein kinase	Speg	Catalytic activity	X								X
Q63686	Q63686	Cyclin-dependent kinase 16	Cdk16	Catalytic activity	X				X	X			X
Q63688	Q63688	25-hydroxycholesterol 7-alpha-hydroxylase	Cyp7b1	Catalytic activity							X
Q63707	Q63707	Dihydroorotate dehydrogenase (quinone), mitochondrial	Dhodh	Catalytic activity	X	X				X
Q63716	Q63716	Peroxiredoxin-1	Prdx1	Catalytic activity	X	X				X
Q63796	Q63796	Mitogen-activated protein kinase kinase kinase 12	Map3k12	Catalytic activity						X			X
Q64057	Q64057	Alpha-aminoadipic semialdehyde dehydrogenase	Aldh7a1	Catalytic activity	X	X				X
Q64060	Q64060	Probable ATP-dependent RNA helicase DDX4	Ddx4	Catalytic activity	X
Q641X3	Q641X3	Beta-hexosaminidase subunit alpha	Hexa	Catalytic activity			X
Q641Y0	Q641Y0	Dolichyl-diphosphooligosaccharide--protein glycosyltransferase 48 kDa subunit	Ddost	Catalytic activity			X				X		X
Q641Y2	Q641Y2	NADH dehydrogenase [ubiquinone] iron-sulfur protein 2, mitochondrial	Ndufs2	Catalytic activity	X	X
Q641Y8	Q641Y8	ATP-dependent RNA helicase DDX1	Ddx1	Catalytic activity	X	X				X
Q641Z2	Q641Z2	Tyrosine-protein phosphatase non-receptor type 9	Ptpn9	Catalytic activity	X
Q641Z4	Q641Z4	Cyclin-dependent kinase 9	Cdk9	Catalytic activity	X
Q64232	Q64232	Very-long-chain enoyl-CoA reductase	Tecr	Catalytic activity							X
Q64244	Q64244	ADP-ribosyl cyclase/cyclic ADP-ribose hydrolase 1	Cd38	Catalytic activity	X								X
Q64270	Q64270	Translation initiation factor eIF-2B subunit alpha	Eif2b1	Catalytic activity						X			X
Q64303	Q64303	Serine/threonine-protein kinase PAK 2;PAK-2p27;PAK-2p34	Pak2	Catalytic activity	X					X			X
Q64350	Q64350	Translation initiation factor eIF-2B subunit epsilon	Eif2b5	Catalytic activity	X					X
Q64380	Q64380	Sarcosine dehydrogenase, mitochondrial	Sardh	Catalytic activity		X
Q64428	Q64428	Trifunctional enzyme subunit alpha, mitochondrial;Long-chain enoyl-CoA hydratase;Long chain 3-hydroxyacyl-CoA dehydrogenase	Hadha	Catalytic activity		X
Q64536	Q64536	[Pyruvate dehydrogenase (acetyl-transferring)] kinase isozyme 2, mitochondrial	Pdk2	Catalytic activity	X	X				X
Q64537	Q64537	Calpain small subunit 1	Capns1	Catalytic activity	X					X			X
Q64542	Q64542	Plasma membrane calcium-transporting ATPase 4	Atp2b4	Catalytic activity									X
Q64559	Q64559	Cytosolic acyl coenzyme A thioester hydrolase	Acot7	Catalytic activity	X	X				X
Q64560	Q64560	Tripeptidyl-peptidase 2	Tpp2	Catalytic activity	X					X
Q64566	Q64566	Calcium-transporting ATPase type 2C member 1	Atp2c1	Catalytic activity								X	X
Q64568	Q64568	Plasma membrane calcium-transporting ATPase 3	Atp2b3	Catalytic activity									X
Q64591	Q64591	2,4-dienoyl-CoA reductase, mitochondrial	Decr1	Catalytic activity	X	X				X
Q64595	Q64595	cGMP-dependent protein kinase 2	Prkg2	Catalytic activity	X					X			X
Q64604	Q64604	Receptor-type tyrosine-protein phosphatase F	Ptprf	Catalytic activity									X
Q64611	Q64611	Cysteine sulfinic acid decarboxylase	Csad	Catalytic activity	X	X				X	X					X
Q64620	Q64620	Serine/threonine-protein phosphatase 6 catalytic subunit;Serine/threonine-protein phosphatase 6 catalytic subunit, N-terminally processed	Ppp6c	Catalytic activity		X				X
Q64640	Q64640	Adenosine kinase	Adk	Catalytic activity	X					X
Q64654	Q64654	Lanosterol 14-alpha demethylase	Cyp51a1	Catalytic activity							X		X
Q66H12	Q66H12	Alpha-N-acetylgalactosaminidase	Naga	Catalytic activity			X
Q66H39	Q66H39	ATP-binding cassette sub-family F member 3	Abcf3	Catalytic activity						X
Q66H59	Q66H59	N-acetylneuraminate lyase	Npl	Catalytic activity						X
Q66H61	Q66H61	Glutamine--tRNA ligase	Qars	Catalytic activity						X
Q66H62	Q66H62	Ubiquitin carboxyl-terminal hydrolase CYLD	Cyld	Catalytic activity	X				X	X			X
Q66H71	Q66H71	Serine/threonine-protein phosphatase CPPED1	Cpped1	Catalytic activity			X			X			X			X
Q66HF1	Q66HF1	NADH-ubiquinone oxidoreductase 75 kDa subunit, mitochondrial	Ndufs1	Catalytic activity		X
Q66HF8	Q66HF8	Aldehyde dehydrogenase X, mitochondrial	Aldh1b1	Catalytic activity	X	X
Q66HG4	Q66HG4	Aldose 1-epimerase	Galm	Catalytic activity	X					X
Q66X93	Q66X93	Staphylococcal nuclease domain-containing protein 1	Snd1	Catalytic activity	X					X
Q68FS4	Q68FS4	Cytosol aminopeptidase	Lap3	Catalytic activity	X					X
Q68FT3	Q68FT3	Pyridine nucleotide-disulfide oxidoreductase domain-containing protein 2	Pyroxd2	Catalytic activity		X
Q68FU7	Q68FU7	Ubiquinone biosynthesis monooxygenase COQ6, mitochondrial	Coq6	Catalytic activity		X
Q68FW7	Q68FW7	Threonine--tRNA ligase, mitochondrial	Tars2	Catalytic activity		X
Q68FX0	Q68FX0	Isocitrate dehydrogenase [NAD] subunit beta, mitochondrial	Idh3B	Catalytic activity		X
Q68FX1	Q68FX1	Mannose-6-phosphate isomerase	Mpi	Catalytic activity						X
Q68FX9	Q68FX9	NAD-dependent protein deacylase sirtuin-5, mitochondrial	Sirt5	Catalytic activity	X	X				X
Q68FY0	Q68FY0	Cytochrome b-c1 complex subunit 1, mitochondrial	Uqcrc1	Catalytic activity		X				X
Q6AXM8	Q6AXM8	Serum paraoxonase/arylesterase 2	Pon2	Catalytic activity									X			X
Q6AXQ5	Q6AXQ5	2,5-phosphodiesterase 12	Pde12	Catalytic activity		X				X
Q6AXR4	Q6AXR4	Beta-hexosaminidase subunit beta	Hexb	Catalytic activity			X									X
Q6AXW1	Q6AXW1	Glutaredoxin-2, mitochondrial	Glrx2	Catalytic activity	X	X
Q6AY17	Q6AY17	Alpha/beta hydrolase domain-containing protein 17B	Abhd17b	Catalytic activity										X
Q6AY19	Q6AY19	AarF domain-containing protein kinase 4	Adck4	Catalytic activity		X				X			X
Q6AY23	Q6AY23	Pyrroline-5-carboxylate reductase 2	Pycr2	Catalytic activity		X
Q6AY30	Q6AY30	Saccharopine dehydrogenase-like oxidoreductase	Sccpdh	Catalytic activity												X
Q6AY63	Q6AY63	ADP-sugar pyrophosphatase	Nudt5	Catalytic activity	X					X
Q6AYD9	Q6AYD9	Nucleoside diphosphate-linked moiety X motif 19, mitochondrial	Nudt19	Catalytic activity						X					X
Q6AYG3	Q6AYG3	Protein prune homolog	Prune	Catalytic activity	X					X
Q6AYG5	Q6AYG5	Ethylmalonyl-CoA decarboxylase	Echdc1	Catalytic activity						X
Q6AYK3	Q6AYK3	Inositol-3-phosphate synthase 1	Isyna1	Catalytic activity						X
Q6AYP7	Q6AYP7	7-methylguanosine phosphate-specific 5-nucleotidase	Nt5c3b	Catalytic activity						X
Q6AYQ3	Q6AYQ3	Phenylalanine--tRNA ligase, mitochondrial	Fars2	Catalytic activity		X
Q6AYQ8	Q6AYQ8	Acylpyruvase FAHD1, mitochondrial	Fahd1	Catalytic activity	X	X				X
Q6AYR6	Q6AYR6	Haloacid dehalogenase-like hydrolase domain-containing protein 2	Hdhd2	Catalytic activity						X
Q6AYS8	Q6AYS8	Estradiol 17-beta-dehydrogenase 11	Hsd17b11	Catalytic activity						X	X
Q6AYT0	Q6AYT0	Quinone oxidoreductase	Cryz	Catalytic activity						X
Q6AYT3	Q6AYT3	tRNA-splicing ligase RtcB homolog	Rtcb	Catalytic activity	X					X	X
Q6AYT5	Q6AYT5	Protein-glutamate O-methyltransferase	Armt1	Catalytic activity						X
Q6AYT7	Q6AYT7	Monoacylglycerol lipase ABHD12	Abhd12	Catalytic activity							X		X
Q6AZ50	Q6AZ50	Ubiquitin-like-conjugating enzyme ATG3	Atg3	Catalytic activity						X
Q6BBI8	Q6BBI8	Ubiquitin-fold modifier-conjugating enzyme 1	Ufc1	Catalytic activity	X					X
Q6DGG0	Q6DGG0	Peptidyl-prolyl cis-trans isomerase D	Ppid	Catalytic activity	X					X
Q6DGG1	Q6DGG1	Alpha/beta hydrolase domain-containing protein 14B	Abhd14b	Catalytic activity	X					X
Q6DKG0	Q6DKG0	N-alpha-acetyltransferase 35, NatC auxiliary subunit	Naa35	Catalytic activity	X					X
Q6F596	Q6F596	Geranylgeranyl pyrophosphate synthase	Ggps1	Catalytic activity						X
Q6I7R3	Q6I7R3	Isochorismatase domain-containing protein 1	Isoc1	Catalytic activity											X
Q6IRK9	Q6IRK9	Carboxypeptidase Q	Cpq	Catalytic activity			X					X		X		X
Q6IV57	Q6IV57	RING finger protein 141	Rnf141	Catalytic activity	X
Q6MFY6	Q6MFY6	Protein phosphatase 1 regulatory subunit 11	Ppp1r11	Catalytic activity	X
Q6MG11	Q6MG11	Alpha-tubulin N-acetyltransferase 1	Atat1	Catalytic activity					X	X		X
Q6MG55	Q6MG55	Abhydrolase domain-containing protein 16A	Abhd16a	Catalytic activity	X	X				X			X
Q6MG60	Q6MG60	N(G),N(G)-dimethylarginine dimethylaminohydrolase 2	Ddah2	Catalytic activity		X			X	X
Q6P4Z6	Q6P4Z6	Leucine carboxyl methyltransferase 1	Lcmt1	Catalytic activity	X					X
Q6P6R2	Q6P6R2	Dihydrolipoyl dehydrogenase, mitochondrial	Dld	Catalytic activity	X	X
Q6P6V0	Q6P6V0	Glucose-6-phosphate isomerase	Gpi	Catalytic activity	X					X			X			X
Q6P7A2	Q6P7A2	Ubiquitin conjugation factor E4 A	Ube4a	Catalytic activity	X
Q6P7A9	Q6P7A9	Lysosomal alpha-glucosidase	Gaa	Catalytic activity			X						X
Q6P7B0	Q6P7B0	Tryptophan--tRNA ligase, cytoplasmic;T1-TrpRS;T2-TrpRS	Wars	Catalytic activity	X					X
Q6P7Q4	Q6P7Q4	Lactoylglutathione lyase	Glo1	Catalytic activity	X					X			X
Q6P7R8	Q6P7R8	Very-long-chain 3-oxoacyl-CoA reductase	Hsd17b12	Catalytic activity							X
Q6P7S1	Q6P7S1	Acid ceramidase	Asah1	Catalytic activity	X		X									X
Q6P9X4	Q6P9X4	Protein tyrosine phosphatase type IVA 2	Ptp4a2	Catalytic activity	X					X			X	X
Q6PCT8	Q6PCT8	Succinate dehydrogenase [ubiquinone] cytochrome b small subunit, mitochondrial	Sdhd	Catalytic activity		X
Q6PCU2	Q6PCU2	V-type proton ATPase subunit E 1	Atp6v1e1	Catalytic activity						X			X	X
Q6PEC0	Q6PEC0	Bis(5-nucleosyl)-tetraphosphatase [asymmetrical]	Nudt2	Catalytic activity		X
Q6PST4	Q6PST4	Atlastin-1	Atl1	Catalytic activity							X	X
Q6Q0N1	Q6Q0N1	Cytosolic non-specific dipeptidase	Cndp2	Catalytic activity	X					X
Q6QBQ4	Q6QBQ4	Phospholipid scramblase 3	Plscr3	Catalytic activity		X							X
Q6RUV5;Q9JJL4	Q6RUV5	Ras-related C3 botulinum toxin substrate 1	Rac1	Catalytic activity						X	X	X	X	X
Q6TEK3	Q6TEK3	Vitamin K epoxide reductase complex subunit 1-like protein 1	Vkorc1l1	Catalytic activity							X
Q6UPE1	Q6UPE1	Electron transfer flavoprotein-ubiquinone oxidoreductase, mitochondrial	Etfdh	Catalytic activity		X
Q6UPR8	Q6UPR8	Endoplasmic reticulum metallopeptidase 1	Ermp1	Catalytic activity							X		X
Q6W5G4	Q6W5G4	Lipid phosphate phosphatase-related protein type 2	Lppr2	Catalytic activity									X
Q6WAY2	Q6WAY2	Lipid phosphate phosphatase-related protein type 1	Lppr1	Catalytic activity	X								X
Q704S8	Q704S8	Carnitine O-acetyltransferase	Crat	Catalytic activity		X				X	X				X
Q711G3	Q711G3	Isoamyl acetate-hydrolyzing esterase 1 homolog	Iah1	Catalytic activity	X											X
Q765A7	Q765A7	GPI inositol-deacylase	Pgap1	Catalytic activity							X
Q76EQ0	Q76EQ0	Serine racemase	Srr	Catalytic activity						X
Q78EJ9	Q78EJ9	Calpain-8	Capn8	Catalytic activity								X
Q793F9;Q6GX84	Q793F9	Vacuolar protein sorting-associated protein 4A	Vps4a	Catalytic activity	X		X		X	X			X	X
Q7TMB0	Q7TMB0	Lipid phosphate phosphatase-related protein type 3	Lppr3	Catalytic activity									X
Q7TMB7	Q7TMB7	Lipid phosphate phosphatase-related protein type 4	Lppr4	Catalytic activity									X
Q7TNZ6	Q7TNZ6	STE20-related kinase adapter protein alpha	Strada	Catalytic activity	X					X
Q7TP48	Q7TP48	Adipocyte plasma membrane-associated protein	Apmap	Catalytic activity							X
Q7TP52	Q7TP52	Carboxymethylenebutenolidase homolog	Cmbl	Catalytic activity						X
Q7TQ94	Q7TQ94	Nitrilase homolog 1	Nit1	Catalytic activity		X
Q7TS56	Q7TS56	Carbonyl reductase family member 4	Cbr4	Catalytic activity		X
Q7TSA0	Q7TSA0	Mitochondrial Rho GTPase 2	Rhot2	Catalytic activity	X	X				X			X
Q7TT47	Q7TT47	Paraplegin	Spg7	Catalytic activity		X
Q7TT49	Q7TT49	Serine/threonine-protein kinase MRCK beta	Cdc42bpb	Catalytic activity					X
Q80VJ4	Q80VJ4	Glycerophosphocholine phosphodiesterase GPCPD1	Gpcpd1	Catalytic activity						X
Q80VL0	Q80VL0	Interactor protein for cytohesin exchange factors 1	Ipcef1	Catalytic activity						X			X
Q80Z29	Q80Z29	Nicotinamide phosphoribosyltransferase	Nampt	Catalytic activity	X					X
Q80Z30	Q80Z30	Protein phosphatase 1E	Ppm1e	Catalytic activity	X					X
Q810T5	Q810T5	Histone acetyltransferase KAT7	Kat7	Catalytic activity	X					X
Q810W7	Q810W7	Microtubule-associated serine/threonine-protein kinase 1	Mast1	Catalytic activity					X	X			X
Q811X6	Q811X6	Lambda-crystallin homolog	Cryl1	Catalytic activity						X
Q8CF97	Q8CF97	Deubiquitinating protein VCIP135	Vcpip1	Catalytic activity							X	X
Q8CFN2	Q8CFN2	Cell division control protein 42 homolog	Cdc42	Catalytic activity					X	X	X	X	X
Q8CG45	Q8CG45	Aflatoxin B1 aldehyde reductase member 2	Akr7a2	Catalytic activity						X
Q8CGS5	Q8CGS5	Zinc phosphodiesterase ELAC protein 2	Elac2	Catalytic activity	X	X
Q8CGU6	Q8CGU6	Nicastrin	Ncstn	Catalytic activity			X				X	X	X	X
Q8CGU9	Q8CGU9	Tryptophan 5-hydroxylase 2	Tph2	Catalytic activity						X
Q8CGV7	Q8CGV7	Thiamine-triphosphatase	Thtpa	Catalytic activity						X
Q9ES45;Q8CIY2	Q9ES45;Q8CIY2	Dual oxidase 2;Dual oxidase 1	Duox2;Duox1	Catalytic activity						X	X		X
Q8K1Q0	Q8K1Q0	Glycylpeptide N-tetradecanoyltransferase 1	Nmt1	Catalytic activity						X			X
Q8K3P7	Q8K3P7	Histidine triad nucleotide-binding protein 3	Hint3	Catalytic activity	X
Q8K4F7	Q8K4F7	m7GpppX diphosphatase	Dcps	Catalytic activity	X	X				X
Q8K4G6	Q8K4G6	O-acetyl-ADP-ribose deacetylase MACROD1	Macrod1	Catalytic activity	X
Q8K4S7	Q8K4S7	E3 ubiquitin-protein ligase CBL-B	Cblb	Catalytic activity	X					X
Q8QZV1	Q8QZV1	High affinity cGMP-specific 3,5-cyclic phosphodiesterase 9A	Pde9a	Catalytic activity									X
Q8R431	Q8R431	Monoglyceride lipase	Mgll	Catalytic activity	X					X	X		X
Q8R4A1	Q8R4A1	ERO1-like protein alpha	Ero1l	Catalytic activity							X
Q8R4C0	Q8R4C0	Calpain-5	Capn5	Catalytic activity	X					X
Q8R4Z9	Q8R4Z9	Mitofusin-1	Mfn1	Catalytic activity		X
Q8R500	Q8R500	Mitofusin-2	Mfn2	Catalytic activity		X				X
Q8VD52	Q8VD52	Pyridoxal phosphate phosphatase	Pdxp	Catalytic activity					X	X			X
Q8VHE9	Q8VHE9	All-trans-retinol 13,14-reductase	Retsat	Catalytic activity	X						X
Q8VHF0	Q8VHF0	MAP/microtubule affinity-regulating kinase 3	Mark3	Catalytic activity	X					X			X
Q8VHF5	Q8VHF5	Citrate synthase, mitochondrial	Cs	Catalytic activity		X
Q8VHK0	Q8VHK0	Acyl-coenzyme A thioesterase 8	Acot8	Catalytic activity						X					X
Q8VHK7	Q8VHK7	Hepatoma-derived growth factor	Hdgf	Catalytic activity	X
Q8VI04	Q8VI04	Isoaspartyl peptidase/L-asparaginase;Isoaspartyl peptidase/L-asparaginase alpha chain;Isoaspartyl peptidase/L-asparaginase beta chain	Asrgl1	Catalytic activity						X
Q8VID1	Q8VID1	Dehydrogenase/reductase SDR family member 4	Dhrs4	Catalytic activity	X	X				X	X				X
Q8VIF7	Q8VIF7	Selenium-binding protein 1	Selenbp1	Catalytic activity	X					X
Q8VIJ5	Q8VIJ5	Protein O-GlcNAcase	Mgea5	Catalytic activity	X					X
Q91XU8	Q91XU8	Phosphatidate cytidylyltransferase 2	Cds2	Catalytic activity		X					X
Q91Y78	Q91Y78	Ubiquitin carboxyl-terminal hydrolase isozyme L3	Uchl3	Catalytic activity	X					X
Q91Y81	Q91Y81	Septin-2	Septin2	Catalytic activity	X				X	X			X			X
Q91ZW6	Q91ZW6	Trimethyllysine dioxygenase, mitochondrial	Tmlhe	Catalytic activity		X
Q91ZY8	Q91ZY8	E3 ubiquitin-protein ligase TRIM9	Trim9	Catalytic activity					X
Q920A6	Q920A6	Retinoid-inducible serine carboxypeptidase	Scpep1	Catalytic activity						X
Q920F5	Q920F5	Malonyl-CoA decarboxylase, mitochondrial	Mlycd	Catalytic activity		X				X					X
Q920J4	Q920J4	Thioredoxin-like protein 1	Txnl1	Catalytic activity	X					X
Q920L2	Q920L2	Succinate dehydrogenase [ubiquinone] flavoprotein subunit, mitochondrial	Sdha	Catalytic activity	X	X
Q920R3	Q920R3	Fatty acid desaturase 1	Fads1	Catalytic activity		X					X
Q921A2	Q921A2	Proton myo-inositol cotransporter	Slc2a13	Catalytic activity									X
Q923M1	Q923M1	Mitochondrial peptide methionine sulfoxide reductase	Msra	Catalytic activity	X	X			X	X						X
Q923S8	Q923S8	Pantothenate kinase 4	Pank4	Catalytic activity	X					X
Q924N5	Q924N5	Long-chain-fatty-acid--CoA ligase ACSBG1	Acsbg1	Catalytic activity						X	X		X
Q924S1	Q924S1	1-acyl-sn-glycerol-3-phosphate acyltransferase delta	Agpat4	Catalytic activity		X					X
Q924S5	Q924S5	Lon protease homolog, mitochondrial	Lonp1	Catalytic activity	X	X				X
Q925B3	Q925B3	Transient receptor potential cation channel subfamily M member 7	Trpm7	Catalytic activity									X
Q925S8	Q925S8	ATP-dependent zinc metalloprotease YME1L1	Yme1l1	Catalytic activity	X	X
Q99J82	Q99J82	Integrin-linked protein kinase	Ilk	Catalytic activity	X				X	X			X
Q99JE6	Q99JE6	1-phosphatidylinositol 4,5-bisphosphate phosphodiesterase beta-3	Plcb3	Catalytic activity	X					X
Q99MI7	Q99MI7	NEDD8-activating enzyme E1 catalytic subunit	Uba3	Catalytic activity	X					X
Q99ML5	Q99ML5	Prenylcysteine oxidase	Pcyox1	Catalytic activity			X									X
Q99MZ4	Q99MZ4	Gamma-glutamyltransferase 7;Gamma-glutamyltransferase 7 heavy chain;Gamma-glutamyltransferase 7 light chain	Ggt7	Catalytic activity									X
Q99NA5	Q99NA5	Isocitrate dehydrogenase [NAD] subunit alpha, mitochondrial	Idh3a	Catalytic activity		X
Q99P39	Q99P39	Cysteine desulfurase, mitochondrial	Nfs1	Catalytic activity	X	X				X
Q99P74	Q99P74	Ras-related protein Rab-27B	Rab27b	Catalytic activity						X		X	X	X
Q99P84	Q99P84	1-phosphatidylinositol 4,5-bisphosphate phosphodiesterase epsilon-1	Plce1	Catalytic activity						X		X	X
Q99P99	Q99P99	Histone deacetylase 4	Hdac4	Catalytic activity	X					X
Q9EPB1	Q9EPB1	Dipeptidyl peptidase 2	Dpp7	Catalytic activity			X					X				X
Q9EQS0	Q9EQS0	Transaldolase	Taldo1	Catalytic activity						X
Q9EQV6	Q9EQV6	Tripeptidyl-peptidase 1	Tpp1	Catalytic activity						X
Q9EQX9	Q9EQX9	Ubiquitin-conjugating enzyme E2 N	Ube2n	Catalytic activity	X					X
Q9ER31	Q9ER31	Ectonucleoside triphosphate diphosphohydrolase 6	Entpd6	Catalytic activity								X				X
Q9ER34	Q9ER34	Aconitate hydratase, mitochondrial	Aco2	Catalytic activity		X				X
Q9ES21	Q9ES21	Phosphatidylinositide phosphatase SAC1	Sacm1l	Catalytic activity							X	X
Q9ES53	Q9ES53	Ubiquitin fusion degradation protein 1 homolog	Ufd1l	Catalytic activity	X					X	X
Q9ESH6	Q9ESH6	Glutaredoxin-1	Glrx	Catalytic activity	X					X
Q9ESM0	Q9ESM0	Inositol hexakisphosphate kinase 1	Ip6k1	Catalytic activity	X					X
Q9ESZ0	Q9ESZ0	DNA repair protein XRCC1	Xrcc1	Catalytic activity	X
Q9ET55	Q9ET55	Nocturnin	Ccrn4l	Catalytic activity	X	X
Q9JHB5	Q9JHB5	Translin-associated protein X	Tsnax	Catalytic activity	X					X		X
Q9JHU0	Q9JHU0	Dihydropyrimidinase-related protein 5	Dpysl5	Catalytic activity						X
Q9JHW1	Q9JHW1	Carboxypeptidase D	Cpd	Catalytic activity									X			X
Q9JIH7;Q7TPK6	Q9JIH7	Serine/threonine-protein kinase WNK1	Wnk1	Catalytic activity						X
Q9JIX3	Q9JIX3	Bis(5-adenosyl)-triphosphatase	Fhit	Catalytic activity	X	X				X			X
Q9JJ31	Q9JJ31	Cullin-5	Cul5	Catalytic activity						X
Q9JJH5	Q9JJH5	6-phosphofructo-2-kinase/fructose-2,6-bisphosphatase 2;6-phosphofructo-2-kinase;Fructose-2,6-bisphosphatase	Pfkfb2	Catalytic activity	X					X
Q9JJM9	Q9JJM9	Septin-5	Septin5	Catalytic activity					X				X
Q9JJW3	Q9JJW3	Up-regulated during skeletal muscle growth protein 5	Usmg5	Catalytic activity		X
Q9JK15	Q9JK15	Arf-GAP with dual PH domain-containing protein 2	Adap2	Catalytic activity		X							X
Q9JK72	Q9JK72	Copper chaperone for superoxide dismutase	Ccs	Catalytic activity	X					X
Q9JL55	Q9JL55	Glycerophosphodiester phosphodiesterase 1	Gde1	Catalytic activity									X
Q9JLA3	Q9JLA3	UDP-glucose:glycoprotein glucosyltransferase 1	Uggt1	Catalytic activity							X
Q9JLJ3	Q9JLJ3	4-trimethylaminobutyraldehyde dehydrogenase	Aldh9a1	Catalytic activity		X				X
Q9JLS3	Q9JLS3	Serine/threonine-protein kinase TAO2	Taok2	Catalytic activity	X				X	X
Q9JM53	Q9JM53	Apoptosis-inducing factor 1, mitochondrial	Aifm1	Catalytic activity	X	X				X
Q9JMB5	Q9JMB5	Proteasomal ubiquitin receptor ADRM1	Adrm1	Catalytic activity	X					X			X
Q9JMC1	Q9JMC1	Phosphatidylinositol 4,5-bisphosphate 5-phosphatase A	Inpp5j	Catalytic activity						X			X
Q9JMI1	Q9JMI1	Acetoacetyl-CoA synthetase	Aacs	Catalytic activity						X
Q9JMJ4	Q9JMJ4	Pre-mRNA-processing factor 19	Prpf19	Catalytic activity	X				X
Q9QUL6	Q9QUL6	Vesicle-fusing ATPase	Nsf	Catalytic activity						X		X	X
Q9QVC8	Q9QVC8	Peptidyl-prolyl cis-trans isomerase FKBP4;Peptidyl-prolyl cis-trans isomerase FKBP4, N-terminally processed	Fkbp4	Catalytic activity	X	X			X	X
Q9QW07	Q9QW07	1-phosphatidylinositol 4,5-bisphosphate phosphodiesterase beta-4	Plcb4	Catalytic activity						X
Q9QX69	Q9QX69	LanC-like protein 1	Lancl1	Catalytic activity									X
Q9QXJ0	Q9QXJ0	Tubulin--tyrosine ligase	Ttl	Catalytic activity					X
Q9QXU2	Q9QXU2	Surfeit locus protein 1	Surf1	Catalytic activity		X
Q9QYJ6	Q9QYJ6	cAMP and cAMP-inhibited cGMP 3,5-cyclic phosphodiesterase 10A	Pde10a	Catalytic activity						X
Q9QYL8	Q9QYL8	Acyl-protein thioesterase 2	Lypla2	Catalytic activity						X
Q9QYU4	Q9QYU4	Ketimine reductase mu-crystallin	Crym	Catalytic activity	X					X					X
Q9QZ81	Q9QZ81	Protein argonaute-2	Ago2	Catalytic activity	X					X						X
Q9QZC4	Q9QZC4	Choline-phosphate cytidylyltransferase B	Pcyt1b	Catalytic activity							X
Q9QZR6	Q9QZR6	Septin-9	Septin9	Catalytic activity					X
Q9R063	Q9R063	Peroxiredoxin-5, mitochondrial	Prdx5	Catalytic activity	X	X				X					X
Q9R085	Q9R085	Ubiquitin carboxyl-terminal hydrolase 15	Usp15	Catalytic activity	X	X				X
Q9R0I8	Q9R0I8	Phosphatidylinositol 5-phosphate 4-kinase type-2 alpha	Pip4k2a	Catalytic activity	X					X			X
Q9R0J8	Q9R0J8	Legumain	Lgmn	Catalytic activity			X							X		X
Q9R1T3	Q9R1T3	Cathepsin Z	Ctsz	Catalytic activity			X				X		X			X
Q9R1T5	Q9R1T5	Aspartoacylase	Aspa	Catalytic activity	X					X
Q9R1U5	Q9R1U5	Serine/threonine-protein kinase SIK1	Sik1	Catalytic activity	X					X
Q9WTR7	Q9WTR7	Signal peptidase complex catalytic subunit SEC11C	Sec11c	Catalytic activity							X
Q9WTT2	Q9WTT2	Caseinolytic peptidase B protein homolog	Clpb	Catalytic activity		X				X
Q9WTT6;REV__P48004	Q9WTT6	Guanine deaminase	Gda	Catalytic activity						X
Q9WU34	Q9WU34	Neuronal-specific septin-3	Septin3	Catalytic activity					X
Q9WUD9;Q01621;P50545	Q9WUD9	Proto-oncogene tyrosine-protein kinase Src	Src	Catalytic activity	X	X	X		X	X			X	X
Q9WUL0	Q9WUL0	DNA topoisomerase 1	Top1	Catalytic activity	X
Q9WUS0	Q9WUS0	Adenylate kinase 4, mitochondrial	Ak4	Catalytic activity		X
Q9WVC0;Q5PQK1	Q9WVC0	Septin-7	Septin7	Catalytic activity	X				X	X			X
Q9WVI4	Q9WVI4	Guanylate cyclase soluble subunit alpha-2	Gucy1a2	Catalytic activity	X					X
Q9WVK3	Q9WVK3	Peroxisomal trans-2-enoyl-CoA reductase	Pecr	Catalytic activity						X					X
Q9WVK7	Q9WVK7	Hydroxyacyl-coenzyme A dehydrogenase, mitochondrial	Hadh	Catalytic activity	X	X
Q9WVR7	Q9WVR7	Protein phosphatase 1F	Ppm1f	Catalytic activity	X					X
Q9Z0J5	Q9Z0J5	Thioredoxin reductase 2, mitochondrial	Txnrd2	Catalytic activity		X				X
Q9Z0T0	Q9Z0T0	Thiopurine S-methyltransferase	Tpmt	Catalytic activity						X
Q9Z0V5	Q9Z0V5	Peroxiredoxin-4	Prdx4	Catalytic activity						X	X					X
Q9Z0V6	Q9Z0V6	Thioredoxin-dependent peroxide reductase, mitochondrial	Prdx3	Catalytic activity		X				X				X
Q9Z1A5	Q9Z1A5	NEDD8-activating enzyme E1 regulatory subunit	Nae1	Catalytic activity	X					X			X
Q9Z1B2	Q9Z1B2	Glutathione S-transferase Mu 5	Gstm5	Catalytic activity						X						X
Q9Z1N4	Q9Z1N4	3(2),5-bisphosphate nucleotidase 1	Bpnt1	Catalytic activity						X
Q9Z1Z6	Q9Z1Z6	Integrin-linked kinase-associated serine/threonine phosphatase 2C	Ilkap	Catalytic activity	X					X
Q9Z244	Q9Z244	GMP reductase 1	Gmpr	Catalytic activity						X
Q9Z2A6	Q9Z2A6	Mitogen-activated protein kinase 15	Mapk15	Catalytic activity	X				X			X				X
Q9Z2Q4	Q9Z2Q4	Methionine synthase	Mtr	Catalytic activity						X
Q9Z2Z8	Q9Z2Z8	7-dehydrocholesterol reductase	Dhcr7	Catalytic activity	X					X	X
Q9Z311	Q9Z311	Trans-2-enoyl-CoA reductase, mitochondrial	Mecr	Catalytic activity		X
Q9Z339;Q6AXV9	Q9Z339	Glutathione S-transferase omega-1	Gsto1	Catalytic activity	X					X
A0A0G2JTR4	A0A0G2JTR4	Active breakpoint cluster region-related protein	Abr	Signaling pathway regulator						X
A0MZ67	A0MZ67	Shootin-1	Shtn1	Signaling pathway regulator	X				X
A1A5P0	A1A5P0	Cdc42 effector protein 1	Cdc42ep1	Signaling pathway regulator					X	X			X
A1L1I3	A1L1I3	Numb-like protein	Numbl	Signaling pathway regulator	X
A2RUW1	A2RUW1	Toll-interacting protein	Tollip	Signaling pathway regulator	X		X			X			X			X
B0BNF1	B0BNF1	Septin-8	Septin8	Signaling pathway regulator					X
B3GNI6	B3GNI6	Septin-11	Septin11	Signaling pathway regulator					X
B4F779	B4F779	DCC-interacting protein 13-beta	Appl2	Signaling pathway regulator	X								X	X
B5DEH2	B5DEH2	Erlin-2	Erlin2	Signaling pathway regulator						X	X		X
D3ZE85	D3ZE85	DOMON domain-containing protein FRRS1L	Frrs1l	Signaling pathway regulator									X
D4A208	D4A208	SLIT-ROBO Rho GTPase-activating protein 2	Srgap2	Signaling pathway regulator	X					X			X
M0RC99	M0RC99	Ras-related protein Rab-5A	Rab5a	Signaling pathway regulator		X			X	X			X	X
O08773	O08773	Regulator of G-protein signaling 14	Rgs14	Signaling pathway regulator	X				X	X			X
O08774	O08774	Regulator of G-protein signaling 12	Rgs12	Signaling pathway regulator	X					X			X
O35162	O35162	Heat shock 70 kDa protein 13	Hspa13	Signaling pathway regulator							X
O35303	O35303	Dynamin-1-like protein	Dnm1l	Signaling pathway regulator		X	X		X	X	X	X			X
O35412	O35412	Signal-induced proliferation-associated 1-like protein 1	Sipa1l1	Signaling pathway regulator					X				X
O35509;P62494	O35509;P62494	Ras-related protein Rab-11B;Ras-related protein Rab-11A	Rab11b;Rab11a	Signaling pathway regulator						X				X
O35987	O35987	NSFL1 cofactor p47	Nsfl1c	Signaling pathway regulator	X				X	X			X
O70143	O70143	SHC-transforming protein 3	Shc3	Signaling pathway regulator						X			X
O70173	O70173	Phosphatidylinositol 4-phosphate 3-kinase C2 domain-containing subunit gamma	Pik3c2g	Signaling pathway regulator						X			X
O70521	O70521	Regulator of G-protein signaling 19	Rgs19	Signaling pathway regulator								X	X
O88407	O88407	Protein lifeguard 2	Faim2	Signaling pathway regulator									X
P04631	P04631	Protein S100-B	S100b	Signaling pathway regulator	X					X						X
P04897;P29348	P04897	Guanine nucleotide-binding protein G(i) subunit alpha-2	Gnai2	Signaling pathway regulator	X				X	X			X
P08753	P08753	Guanine nucleotide-binding protein G(k) subunit alpha	Gnai3	Signaling pathway regulator					X				X
P10824	P10824	Guanine nucleotide-binding protein G(i) subunit alpha-1	Gnai1	Signaling pathway regulator	X				X				X
P12368	P12368	cAMP-dependent protein kinase type II-alpha regulatory subunit	Prkar2a	Signaling pathway regulator					X	X			X
P12369	P12369	cAMP-dependent protein kinase type II-beta regulatory subunit	Prkar2b	Signaling pathway regulator					X	X			X
P19627	P19627	Guanine nucleotide-binding protein G(z) subunit alpha	Gnaz	Signaling pathway regulator	X					X	X		X
P20171	P20171	GTPase HRas;GTPase HRas, N-terminally processed	Hras	Signaling pathway regulator	X					X		X	X
P26431	P26431	Sodium/hydrogen exchanger 1	Slc9a1	Signaling pathway regulator	X						X		X
P34058	P34058	Heat shock protein HSP 90-beta	Hsp90ab1	Signaling pathway regulator	X					X			X			X
P36860	P36860	Ras-related protein Ral-B	Ralb	Signaling pathway regulator									X
P38406	P38406	Guanine nucleotide-binding protein G(olf) subunit alpha	Gnal	Signaling pathway regulator						X			X
P41350;P51638	P41350	Caveolin-1	Cav1	Signaling pathway regulator							X	X	X	X
P43425	P43425	Guanine nucleotide-binding protein G(I)/G(S)/G(O) subunit gamma-7	Gng7	Signaling pathway regulator									X
P47942	P47942	Dihydropyrimidinase-related protein 2	Dpysl2	Signaling pathway regulator					X	X			X
P49803	P49803	Regulator of G-protein signaling 7	Rgs7	Signaling pathway regulator	X					X			X
P49804	P49804	Regulator of G-protein signaling 8	Rgs8	Signaling pathway regulator	X								X
P49805	P49805	Regulator of G-protein signaling 9	Rgs9	Signaling pathway regulator	X								X
P49806	P49806	Regulator of G-protein signaling 10	Rgs10	Signaling pathway regulator	X					X			X
P49816	P49816	Tuberin	Tsc2	Signaling pathway regulator	X		X			X		X	X
P50398	P50398	Rab GDP dissociation inhibitor alpha	Gdi1	Signaling pathway regulator						X		X
P50399	P50399	Rab GDP dissociation inhibitor beta	Gdi2	Signaling pathway regulator			X			X						X
P50904	P50904	Ras GTPase-activating protein 1	Rasa1	Signaling pathway regulator						X
P54311;P52287	P54311	Guanine nucleotide-binding protein G(I)/G(S)/G(T) subunit beta-1	Gnb1	Signaling pathway regulator						X			X
P54313	P54313	Guanine nucleotide-binding protein G(I)/G(S)/G(T) subunit beta-2	Gnb2	Signaling pathway regulator						X			X
P59215	P59215	Guanine nucleotide-binding protein G(o) subunit alpha	Gnao1	Signaling pathway regulator									X
P59824	P59824	Interleukin-1 receptor accessory protein-like 1	Il1rapl1	Signaling pathway regulator									X
P61212	P61212	ADP-ribosylation factor-like protein 1	Arl1	Signaling pathway regulator						X		X
P61227	P61227	Ras-related protein Rap-2b	Rap2b	Signaling pathway regulator						X			X	X		X
P61589	P61589	Transforming protein RhoA	Rhoa	Signaling pathway regulator	X				X	X	X		X	X
P62747	P62747	Rho-related GTP-binding protein RhoB	Rhob	Signaling pathway regulator	X					X			X	X
P62882	P62882	Guanine nucleotide-binding protein subunit beta-5	Gnb5	Signaling pathway regulator						X
P63012	P63012	Ras-related protein Rab-3A	Rab3a	Signaling pathway regulator			X		X	X			X	X
P63090	P63090	Pleiotrophin	Ptn	Signaling pathway regulator							X					X
P63095;Q63803	P63095;Q63803	Guanine nucleotide-binding protein G(s) subunit alpha isoforms short;Guanine nucleotide-binding protein G(s) subunit alpha isoforms XLas	Gnas	Signaling pathway regulator	X					X		X	X			X
P63102	P63102	14-3-3 protein zeta/delta	Ywhaz	Signaling pathway regulator	X					X
P63219	P63219	Guanine nucleotide-binding protein G(I)/G(S)/G(O) subunit gamma-5	Gng5	Signaling pathway regulator									X
P63245	P63245	Guanine nucleotide-binding protein subunit beta-2-like 1;Guanine nucleotide-binding protein subunit beta-2-like 1, N-terminally processed	Gnb2l1	Signaling pathway regulator	X	X				X			X
P67874	P67874	Casein kinase II subunit beta	Csnk2b	Signaling pathway regulator	X											X
P68255	P68255	14-3-3 protein theta	Ywhaq	Signaling pathway regulator						X
P68511	P68511	14-3-3 protein eta	Ywhah	Signaling pathway regulator						X			X
P69735	P69735	Rab3 GTPase-activating protein catalytic subunit	Rab3gap1	Signaling pathway regulator						X	X	X
P70478	P70478	Adenomatous polyposis coli protein	Apc	Signaling pathway regulator	X				X	X			X
P70483	P70483	Striatin	Strn	Signaling pathway regulator									X
P70550	P70550	Ras-related protein Rab-8B	Rab8b	Signaling pathway regulator	X								X	X	X
P82471;Q63210	P82471	Guanine nucleotide-binding protein G(q) subunit alpha	Gnaq	Signaling pathway regulator	X					X			X
P82995	P82995	Heat shock protein HSP 90-alpha	Hsp90aa1	Signaling pathway regulator	X		X			X			X			X
P86182	P86182	Coiled-coil domain-containing protein 22	Ccdc22	Signaling pathway regulator	X					X				X
P86410	P86410	Ral GTPase-activating protein subunit beta	Ralgapb	Signaling pathway regulator						X
P97526	P97526	Neurofibromin	Nf1	Signaling pathway regulator	X					X
P97538	P97538	Ras-related protein M-Ras	Mras	Signaling pathway regulator						X
P97680	P97680	Ras and Rab interactor 1	Rin1	Signaling pathway regulator	X				X	X			X
P97834	P97834	COP9 signalosome complex subunit 1	Gps1	Signaling pathway regulator	X					X
Q04940	Q04940	Neurogranin;NEUG(55-78)	Nrgn	Signaling pathway regulator						X
Q04970	Q04970	GTPase NRas	Nras	Signaling pathway regulator						X		X	X
Q05175	Q05175	Brain acid soluble protein 1	Basp1	Signaling pathway regulator	X				X				X
Q05695	Q05695	Neural cell adhesion molecule L1	L1cam	Signaling pathway regulator									X
Q1AAU6	Q1AAU6	Arf-GAP with SH3 domain, ANK repeat and PH domain-containing protein 1	Asap1	Signaling pathway regulator	X				X	X
Q3T1J9	Q3T1J9	MOB kinase activator 1A	Mob1a	Signaling pathway regulator	X					X
Q499N3	Q499N3	WD repeat-containing protein 18	Wdr18	Signaling pathway regulator	X
Q499N6	Q499N6	UBX domain-containing protein 1	Ubxn1	Signaling pathway regulator	X					X	X
Q4FZY0	Q4FZY0	EF-hand domain-containing protein D2	Efhd2	Signaling pathway regulator						X
Q4KM77	Q4KM77	Etoposide-induced protein 2.4 homolog	Ei24	Signaling pathway regulator	X					X	X	X
Q4QQR9	Q4QQR9	Protein MEMO1	Memo1	Signaling pathway regulator	X					X						X
Q4QQV3	Q4QQV3	Protein FAM162A	Fam162a	Signaling pathway regulator		X				X
Q4V7E8	Q4V7E8	Leucine-rich repeat flightless-interacting protein 2	Lrrfip2	Signaling pathway regulator	X
Q562C6	Q562C6	Leucine zipper transcription factor-like protein 1	Lztfl1	Signaling pathway regulator						X
Q568Z6	Q568Z6	IST1 homolog	Ist1	Signaling pathway regulator	X		X		X	X						X
Q5BJU7	Q5BJU7	Wiskott-Aldrich syndrome protein family member 1	Wasf1	Signaling pathway regulator	X				X
Q5BKC9	Q5BKC9	Ephexin-1	Ngef	Signaling pathway regulator						X
Q5EIC4	Q5EIC4	Interferon regulatory factor 2-binding protein-like	Irf2bpl	Signaling pathway regulator	X
Q5FVC2	Q5FVC2	Rho guanine nucleotide exchange factor 2	Arhgef2	Signaling pathway regulator	X				X	X			X
Q5FVH8	Q5FVH8	Regulator of G-protein signaling 7-binding protein	Rgs7bp	Signaling pathway regulator	X
Q5FVJ4	Q5FVJ4	RELT-like protein 2	Rell2	Signaling pathway regulator									X			X
Q5FVQ8	Q5FVQ8	NLR family member X1	Nlrx1	Signaling pathway regulator		X							X
Q5FWY5	Q5FWY5	AH receptor-interacting protein	Aip	Signaling pathway regulator	X					X
Q5M823	Q5M823	NudC domain-containing protein 2	Nudcd2	Signaling pathway regulator					X	X						X
Q5PQV5	Q5PQV5	Trophoblast glycoprotein	Tpbg	Signaling pathway regulator									X
Q5U2R7	Q5U2R7	LDLR chaperone MESD	Mesdc2	Signaling pathway regulator							X
Q5U2U2	Q5U2U2	Crk-like protein	Crkl	Signaling pathway regulator	X					X			X
Q5U2U6	Q5U2U6	Cell death-inducing p53-target protein 1	Cdip1	Signaling pathway regulator	X		X							X
Q5U301	Q5U301	A-kinase anchor protein 2	Akap2	Signaling pathway regulator
Q5U318	Q5U318	Astrocytic phosphoprotein PEA-15	Pea15	Signaling pathway regulator	X				X	X
Q5XHY7	Q5XHY7	Signal transducing adapter molecule 2	Stam2	Signaling pathway regulator	X					X				X
Q5XIA1	Q5XIA1	Nicalin	Ncln	Signaling pathway regulator							X
Q5XIC2	Q5XIC2	Evolutionarily conserved signaling intermediate in Toll pathway, mitochondrial	Ecsit	Signaling pathway regulator	X	X				X
Q62639	Q62639	GTP-binding protein Rheb	Rheb	Signaling pathway regulator	X	X	X			X	X	X	X
Q62667	Q62667	Major vault protein	Mvp	Signaling pathway regulator	X				X	X						X
Q62688	Q62688	Inactive phospholipase C-like protein 1	Plcl1	Signaling pathway regulator						X			X
Q62696	Q62696	Disks large homolog 1	Dlg1	Signaling pathway regulator	X				X	X	X	X	X
Q62745	Q62745	CD81 antigen	Cd81	Signaling pathway regulator									X			X
Q62768	Q62768	Protein unc-13 homolog A	Unc13a	Signaling pathway regulator									X
Q62769	Q62769	Protein unc-13 homolog B	Unc13b	Signaling pathway regulator						X		X	X
Q62881	Q62881	Nucleolar protein 3	Nol3	Signaling pathway regulator	X	X				X
Q62918	Q62918	Protein kinase C-binding protein NELL2	Nell2	Signaling pathway regulator												X
Q62923	Q62923	Prepronociceptin;Neuropeptide 1;Nociceptin;Neuropeptide 2	Pnoc	Signaling pathway regulator									X			X
Q62950	Q62950	Dihydropyrimidinase-related protein 1	Crmp1	Signaling pathway regulator					X	X
Q62951	Q62951	Dihydropyrimidinase-related protein 4	Dpysl4	Signaling pathway regulator						X
Q62952	Q62952	Dihydropyrimidinase-related protein 3	Dpysl3	Signaling pathway regulator					X	X						X
Q63198	Q63198	Contactin-1	Cntn1	Signaling pathway regulator									X
Q63372	Q63372	Neurexin-1	Nrxn1	Signaling pathway regulator	X						X		X
Q63374;Q63376	Q63374	Neurexin-2	Nrxn2	Signaling pathway regulator									X
Q63486;Q63487	Q63486;Q63487	Ras-related GTP-binding protein A;Ras-related GTP-binding protein B	Rraga;RragB	Signaling pathway regulator	X		X			X				X
Q63621	Q63621	Interleukin-1 receptor accessory protein	Il1rap	Signaling pathway regulator									X			X
Q63648	Q63648	Merlin	Nf2	Signaling pathway regulator	X				X	X			X	X
Q63768	Q63768	Adapter molecule crk	Crk	Signaling pathway regulator	X				X	X			X
Q63787	Q63787	Phosphatidylinositol 3-kinase regulatory subunit alpha	Pik3r1	Signaling pathway regulator	X					X			X
Q64294	Q64294	Podoplanin	Pdpn	Signaling pathway regulator						X			X
Q66HA4	Q66HA4	Tax1-binding protein 1 homolog	Tax1bp1	Signaling pathway regulator						X
Q68FQ2	Q68FQ2	Junctional adhesion molecule C	Jam3	Signaling pathway regulator					X			X	X			X
Q68FS2	Q68FS2	COP9 signalosome complex subunit 4	Cops4	Signaling pathway regulator	X					X
Q68FS3	Q68FS3	F-box only protein 7	Fbxo7	Signaling pathway regulator	X	X				X
Q6AXU6	Q6AXU6	Hematological and neurological expressed 1 protein;Hematological and neurological expressed 1 protein, N-terminally processed	Hn1	Signaling pathway regulator	X
Q6AYD3	Q6AYD3	Proliferation-associated protein 2G4	Pa2g4	Signaling pathway regulator	X					X						X
Q6IUR5	Q6IUR5	Neudesin	Nenf	Signaling pathway regulator	X											X
Q6MG49	Q6MG49	Large proline-rich protein BAG6	Bag6	Signaling pathway regulator	X					X						X
Q6NX65	Q6NX65	Programmed cell death protein 10	Pdcd10	Signaling pathway regulator						X		X	X
Q6P4Z9	Q6P4Z9	COP9 signalosome complex subunit 8	Cops8	Signaling pathway regulator	X					X
Q6P686	Q6P686	Osteoclast-stimulating factor 1	Ostf1	Signaling pathway regulator						X
Q6P730	Q6P730	Disabled homolog 2-interacting protein	Dab2ip	Signaling pathway regulator						X			X
Q6P791	Q6P791	Ragulator complex protein LAMTOR1	Lamtor1	Signaling pathway regulator			X						X	X
Q6PCT3	Q6PCT3	Tumor protein D54	Tpd52l2	Signaling pathway regulator						X
Q6Q7Y5	Q6Q7Y5	Guanine nucleotide-binding protein subunit alpha-13	Gna13	Signaling pathway regulator	X					X			X
Q75WE7	Q75WE7	von Willebrand factor A domain-containing protein 5A	Vwa5a	Signaling pathway regulator	X
Q80WF4	Q80WF4	Transmembrane protein 132A	Tmem132a	Signaling pathway regulator							X
Q80ZG1;Q80ZG0	Q80ZG1	Synembryn-A	Ric8a	Signaling pathway regulator									X
Q810U0	Q810U0	Coiled-coil domain-containing protein 50	Ccdc50	Signaling pathway regulator						X
Q812E9	Q812E9	Neuronal membrane glycoprotein M6-a	Gpm6a	Signaling pathway regulator									X
Q8CGU4	Q8CGU4	Arf-GAP with GTPase, ANK repeat and PH domain-containing protein 2	Agap2	Signaling pathway regulator	X					X
Q8R511	Q8R511	Formin-binding protein 1	Fnbp1	Signaling pathway regulator			X		X	X			X
Q8R553	Q8R553	Calsyntenin-3	Clstn3	Signaling pathway regulator									X
Q8VBU2	Q8VBU2	Protein NDRG2	Ndrg2	Signaling pathway regulator	X					X		X
Q8VHZ8	Q8VHZ8	Down syndrome cell adhesion molecule homolog	Dscam	Signaling pathway regulator									X			X
Q925Q9	Q925Q9	SH3 domain-containing kinase-binding protein 1	Sh3kbp1	Signaling pathway regulator					X	X			X
Q925T8	Q925T8	BMP/retinoic acid-inducible neural-specific protein 1	Brinp1	Signaling pathway regulator					X		X
Q99J86	Q99J86	Attractin	Atrn	Signaling pathway regulator									X
Q99MY2	Q99MY2	Diphosphoinositol polyphosphate phosphohydrolase 2	Nudt4	Signaling pathway regulator	X					X
Q9EPH2	Q9EPH2	MARCKS-related protein	Marcksl1	Signaling pathway regulator	X				X				X
Q9EPI6	Q9EPI6	NMDA receptor synaptonuclear signaling and neuronal migration factor	Nsmf	Signaling pathway regulator	X				X
Q9EQG6	Q9EQG6	Kinase D-interacting substrate of 220 kDa	Kidins220	Signaling pathway regulator						X				X
Q9EQH1	Q9EQH1	GRB2-associated-binding protein 2	Gab2	Signaling pathway regulator						X			X
Q9ER24	Q9ER24	Ataxin-10	Atxn10	Signaling pathway regulator						X			X
Q9ERB4	Q9ERB4	Versican core protein	Vcan	Signaling pathway regulator			X				X	X				X
Q9ERE4;Q66H74	Q9ERE4	Golgi phosphoprotein 3	Golph3	Signaling pathway regulator	X	X				X		X	X	X
Q9ERQ6	Q9ERQ6	Chondroitin sulfate proteoglycan 5	Cspg5	Signaling pathway regulator			X				X	X	X			X
Q9ERR2	Q9ERR2	COMM domain-containing protein 5	Commd5	Signaling pathway regulator	X					X
Q9ES73	Q9ES73	Melanoma-associated antigen D1	Maged1	Signaling pathway regulator	X								X
Q9ESI7	Q9ESI7	Neuronal migration protein doublecortin	Dcx	Signaling pathway regulator	X				X	X
Q9EST6	Q9EST6	Acidic leucine-rich nuclear phosphoprotein 32 family member B	Anp32b	Signaling pathway regulator	X
Q9ESW0	Q9ESW0	DNA damage-binding protein 1	Ddb1	Signaling pathway regulator	X					X
Q9JHL4	Q9JHL4	Drebrin-like protein	Dbnl	Signaling pathway regulator					X	X			X			X
Q9JHW0	Q9JHW0	Proteasome subunit beta type-7	Psmb7	Signaling pathway regulator	X					X						X
Q9JI85	Q9JI85	Nucleobindin-2;Nesfatin-1	Nucb2	Signaling pathway regulator						X	X	X	X			X
Q9JID2	Q9JID2	Guanine nucleotide-binding protein subunit alpha-11	Gna11	Signaling pathway regulator						X			X
Q9JJ19	Q9JJ19	Na(+)/H(+) exchange regulatory cofactor NHE-RF1	Slc9a3r1	Signaling pathway regulator					X				X
Q9JJ50	Q9JJ50	Hepatocyte growth factor-regulated tyrosine kinase substrate	Hgs	Signaling pathway regulator			X			X				X
Q9JJP9	Q9JJP9	Ubiquilin-1	Ubqln1	Signaling pathway regulator	X					X	X		X
Q9JJW1	Q9JJW1	Tetraspanin-2	Tspan2	Signaling pathway regulator	X								X
Q9JK11	Q9JK11	Reticulon-4	Rtn4	Signaling pathway regulator	X						X		X
Q9JK71	Q9JK71	Membrane-associated guanylate kinase, WW and PDZ domain-containing protein 3	Magi3	Signaling pathway regulator	X								X
Q9JLU4	Q9JLU4	SH3 and multiple ankyrin repeat domains protein 3	Shank3	Signaling pathway regulator	X								X
Q9JM80	Q9JM80	Phosphoprotein associated with glycosphingolipid-enriched microdomains 1	Pag1	Signaling pathway regulator									X
Q9QUH6	Q9QUH6	Ras/Rap GTPase-activating protein SynGAP	Syngap1	Signaling pathway regulator						X
Q9QXY2	Q9QXY2	SRC kinase signaling inhibitor 1	Srcin1	Signaling pathway regulator					X				X
Q9QYJ2;Q63713	Q9QYJ2	Ras GTPase-activating protein 3	Rasa3	Signaling pathway regulator						X			X
Q9QYV1	Q9QYV1	Tomoregulin-1	Tmeff1	Signaling pathway regulator									X			X
Q9QZM5	Q9QZM5	Abl interactor 1	Abi1	Signaling pathway regulator	X				X	X	X		X
Q9R066	Q9R066	Coxsackievirus and adenovirus receptor homolog	Cxadr	Signaling pathway regulator	X								X			X
Q9R080	Q9R080	G-protein-signaling modulator 1	Gpsm1	Signaling pathway regulator						X	X	X	X
Q9R0C9	Q9R0C9	Sigma non-opioid intracellular receptor 1	Sigmar1	Signaling pathway regulator	X						X		X
Q9R0T3	Q9R0T3	DnaJ homolog subfamily C member 3	Dnajc3	Signaling pathway regulator			X			X	X					X
Q9R1J4	Q9R1J4	Myocilin;Myocilin, N-terminal fragment;Myocilin, C-terminal fragment	Myoc	Signaling pathway regulator		X					X	X				X
Q9R1K2	Q9R1K2	Teneurin-2;Ten-2, soluble form;Ten-2 intracellular domain	Tenm2	Signaling pathway regulator	X						X	X	X
Q9R1K8	Q9R1K8	RAS guanyl-releasing protein 1	Rasgrp1	Signaling pathway regulator	X					X	X	X	X
Q9R1S9	Q9R1S9	Midkine	Mdk	Signaling pathway regulator												X
Q9R237	Q9R237	C-Jun-amino-terminal kinase-interacting protein 1	Mapk8ip1	Signaling pathway regulator	X	X				X	X		X
Q9WU82	Q9WU82	Catenin beta-1	Ctnnb1	Signaling pathway regulator	X				X	X			X
Q9WVB9	Q9WVB9	Segment polarity protein dishevelled homolog DVL-1	Dvl1	Signaling pathway regulator	X					X			X
Q9WVJ4	Q9WVJ4	Synaptojanin-2-binding protein	Synj2bp	Signaling pathway regulator		X							X
Q9Z136	Q9Z136	Hamartin	Tsc1	Signaling pathway regulator	X					X			X
Q9Z142	Q9Z142	Transmembrane protein 33	Tmem33	Signaling pathway regulator	X						X
Q9Z1C8	Q9Z1C8	Rap guanine nucleotide exchange factor 3	Rapgef3	Signaling pathway regulator						X			X
Q9Z1T4	Q9Z1T4	Connector enhancer of kinase suppressor of ras 2	Cnksr2	Signaling pathway regulator									X
Q9Z270	Q9Z270	Vesicle-associated membrane protein-associated protein A	Vapa	Signaling pathway regulator	X					X	X		X
Q9Z272	Q9Z272	ARF GTPase-activating protein GIT1	Git1	Signaling pathway regulator		X				X
Q9Z2K5	Q9Z2K5	Target of rapamycin complex subunit LST8	Mlst8	Signaling pathway regulator	X					X
Q9Z2L9	Q9Z2L9	Protein NDRG4	Ndrg4	Signaling pathway regulator		X				X			X
A0A0G2JV04	A0A0G2JV04	ADP-ribosylation factor-binding protein GGA3	Gga3	Transporter								X		X
A0FKI7	A0FKI7	Acyl-CoA-binding domain-containing protein 5	Acbd5	Transporter	X										X
A1L134	A1L134	Ancient ubiquitous protein 1	Aup1	Transporter							X
A4F267	A4F267	Mitochondrial import receptor subunit TOM40B	Tomm40l	Transporter		X
A6JFQ6	A6JFQ6	Clavesin-1	Clvs1	Transporter								X		X
A6JUQ6	A6JUQ6	Clavesin-2	Clvs2	Transporter								X		X
B1H267	B1H267	Sorting nexin-5	Snx5	Transporter						X			X	X
B2GV38	B2GV38	Ubiquitin-like protein 4A	Ubl4a	Transporter	X					X
B2RYI0	B2RYI0	WD repeat-containing protein 91	Wdr91	Transporter						X				X
B2RYU6	B2RYU6	Trafficking protein particle complex subunit 2-like protein	Trappc2l	Transporter						X
B2RZ78	B2RZ78	Vacuolar protein sorting-associated protein 29	Vps29	Transporter						X				X
B4F795	B4F795	Choline transporter-like protein 2	Slc44a2	Transporter									X
B5DEN9	B5DEN9	Vacuolar protein sorting-associated protein 28 homolog	Vps28	Transporter						X			X	X
B5DF51	B5DF51	Membrane magnesium transporter 1	Mmgt1	Transporter							X	X		X
D3ZTX0	D3ZTX0	Transmembrane emp24 domain-containing protein 7	Tmed7	Transporter							X	X
D3ZVF4	D3ZVF4	Trafficking protein particle complex subunit 2	Trappc2	Transporter	X					X	X
D3ZZL9	D3ZZL9	GRIP and coiled-coil domain-containing protein 2	Gcc2	Transporter	X					X		X
D4A1R8	D4A1R8	Copine-1	Cpne1	Transporter	X		X			X			X
H1UBN0	H1UBN0	Copine-7	Cpne7	Transporter	X								X
O35092	O35092	Mitochondrial import inner membrane translocase subunit Tim17-A	Timm17a	Transporter	X	X
O35093	O35093	Mitochondrial import inner membrane translocase subunit Tim23	Timm23	Transporter		X
O35165	O35165	Golgi SNAP receptor complex member 2	Gosr2	Transporter						X	X	X		X
O54715	O54715	V-type proton ATPase subunit S1	Atp6ap1	Transporter							X		X	X
O70595	O70595	ATP-binding cassette sub-family B member 6, mitochondrial	Abcb6	Transporter	X	X				X	X	X	X	X
O88563	O88563	Canalicular multispecific organic anion transporter 2	Abcc3	Transporter									X
P02650	P02650	Apolipoprotein E	Apoe	Transporter							X	X	X	X
P02651	P02651	Apolipoprotein A-IV	Apoa4	Transporter						X	X			X
P04276	P04276	Vitamin D-binding protein	Gc	Transporter	X		X			X						X
P04638	P04638	Apolipoprotein A-II;Proapolipoprotein A-II	Apoa2	Transporter						X	X			X		X
P04639	P04639	Apolipoprotein A-I;Proapolipoprotein A-I	Apoa1	Transporter						X	X		X	X		X
P05504	P05504	ATP synthase subunit a	Mt-atp6	Transporter		X
P05714	P05714	Ras-related protein Rab-4A	Rab4a	Transporter						X			X	X		X
P05964	P05964	Protein S100-A6	S100a6	Transporter	X					X			X
P07483	P07483	Fatty acid-binding protein, heart	Fabp3	Transporter						X						X
P0C546	P0C546	Mitochondrial coenzyme A transporter SLC25A42	Slc25a42	Transporter		X
P10719	P10719	ATP synthase subunit beta, mitochondrial	Atp5b	Transporter		X							X
P11167	P11167	Solute carrier family 2, facilitated glucose transporter member 1	Slc2a1	Transporter	X				X	X		X	X
P11517	P11517	Hemoglobin subunit beta-2		Transporter
P11608	P11608	ATP synthase protein 8	Mt-atp8	Transporter		X
P12346;CON__Q2HJF0;CON__Q29443;CON__Q0IIK2	P12346	Serotransferrin	Tf	Transporter							X		X	X		X
P14659	P14659	Heat shock-related 70 kDa protein 2	Hspa2	Transporter	X				X	X			X
P16036	P16036	Phosphate carrier protein, mitochondrial	Slc25a3	Transporter		X							X
P16446	P16446	Phosphatidylinositol transfer protein alpha isoform	Pitpna	Transporter						X
P16970	P16970	ATP-binding cassette sub-family D member 3	Abcd3	Transporter		X				X					X
P18484	P18484	AP-2 complex subunit alpha-2	Ap2a2	Transporter			X			X			X	X
P19511	P19511	ATP synthase F(0) complex subunit B1, mitochondrial	Atp5f1	Transporter	X	X
P20059	P20059	Hemopexin	Hpx	Transporter												X
P21571	P21571	ATP synthase-coupling factor 6, mitochondrial	Atp5j	Transporter		X
P23348	P23348	Anion exchange protein 3	Slc4a3	Transporter									X
P23562	P23562	Band 3 anion transport protein	Slc4a1	Transporter					X				X
P23593	P23593	Apolipoprotein D	Apod	Transporter						X	X					X
P23977;P31646;P48056;P31643;P28570	P23977	Sodium-dependent dopamine transporter	Slc6a3	Transporter									X
P24942;O35921	P24942	Excitatory amino acid transporter 1	Slc1a3	Transporter									X
P25286	P25286	V-type proton ATPase 116 kDa subunit a isoform 1	Atp6v0a1	Transporter						X		X	X
P26453	P26453	Basigin	Bsg	Transporter								X	X
P28572	P28572	Sodium- and chloride-dependent glycine transporter 1	Slc6a9	Transporter									X
P29418	P29418	ATP synthase subunit epsilon, mitochondrial	Atp5e	Transporter	X	X
P29419	P29419	ATP synthase subunit e, mitochondrial	Atp5i	Transporter		X
P31399	P31399	ATP synthase subunit d, mitochondrial	Atp5h	Transporter		X				X
P31596	P31596	Excitatory amino acid transporter 2	Slc1a2	Transporter									X
P32089	P32089	Tricarboxylate transport protein, mitochondrial	Slc25a1	Transporter		X
P35434	P35434	ATP synthase subunit delta, mitochondrial	Atp5d	Transporter		X
P35435	P35435	ATP synthase subunit gamma, mitochondrial	Atp5c1	Transporter		X
P37285	P37285	Kinesin light chain 1	Klc1	Transporter					X	X
P38718	P38718	Mitochondrial pyruvate carrier 2	Mpc2	Transporter		X
P41542;REV__P59215	P41542	General vesicular transport factor p115	Uso1	Transporter	X					X	X	X
P49793	P49793	Nuclear pore complex protein Nup98-Nup96;Nuclear pore complex protein Nup98;Nuclear pore complex protein Nup96	Nup98	Transporter	X					X
P50408	P50408	V-type proton ATPase subunit F	Atp6v1f	Transporter						X
P51146	P51146	Ras-related protein Rab-4B	Rab4b	Transporter									X	X
P51907	P51907	Excitatory amino acid transporter 3	Slc1a1	Transporter									X	X
P53812	P53812	Phosphatidylinositol transfer protein beta isoform	Pitpnb	Transporter							X	X
P53987	P53987	Monocarboxylate transporter 1	Slc16a1	Transporter					X				X
P58366	P58366	Progressive ankylosis protein homolog	Ankh	Transporter									X
P60517	P60517	Gamma-aminobutyric acid receptor-associated protein	Gabarap	Transporter			X		X	X		X	X
P60522	P60522	Gamma-aminobutyric acid receptor-associated protein-like 2	Gabarapl2	Transporter						X		X
P61972	P61972	Nuclear transport factor 2	Nutf2	Transporter	X					X
P62074	P62074	Mitochondrial import inner membrane translocase subunit Tim10	Timm10	Transporter		X
P62824	P62824	Ras-related protein Rab-3C	Rab3c	Transporter						X			X	X
P62828;Q8K586	P62828;Q8K586	GTP-binding nuclear protein Ran;GTP-binding nuclear protein Ran, testis-specific isoform	Ran;Rasl2-9	Transporter	X				X	X				X
P63031	P63031	Mitochondrial pyruvate carrier 1	Mpc1	Transporter		X
P63036	P63036	DnaJ homolog subfamily A member 1	Dnaja1	Transporter	X	X			X	X	X
P63041	P63041	Complexin-1	Cplx1	Transporter						X
P63045	P63045	Vesicle-associated membrane protein 2	Vamp2	Transporter						X		X	X
P63081	P63081	V-type proton ATPase 16 kDa proteolipid subunit	Atp6v0c	Transporter			X						X	X
P63116	P63116	Asc-type amino acid transporter 1	Slc7a10	Transporter									X
P63255	P63255	Cysteine-rich protein 1	Crip1	Transporter	X					X
P83953;Q56R16	P83953;Q56R16	Importin subunit alpha-5;Importin subunit alpha-5, N-terminally processed;Importin subunit alpha-6	Kpna1;Kpna5	Transporter	X					X
P84092	P84092	AP-2 complex subunit mu	Ap2m1	Transporter			X			X			X	X
P85007	P85007	Immediate early response 3-interacting protein 1	Ier3ip1	Transporter							X	X
P97521	P97521	Mitochondrial carnitine/acylcarnitine carrier protein	Slc25a20	Transporter		X				X
Q01728	Q01728	Sodium/calcium exchanger 1	Slc8a1	Transporter	X								X
Q01827	Q01827	Synaptic vesicular amine transporter	Slc18a2	Transporter					X				X
Q02563	Q02563	Synaptic vesicle glycoprotein 2A	Sv2a	Transporter							X		X
Q05962	Q05962	ADP/ATP translocase 1	Slc25a4	Transporter		X							X
Q06645;Q06646;Q71S46	Q06645;Q06646;Q71S46	ATP synthase F(0) complex subunit C1, mitochondrial;ATP synthase F(0) complex subunit C2, mitochondrial;ATP synthase F(0) complex subunit C3, mitochondrial	Atp5g1;Atp5g2;Atp5g3	Transporter		X
Q06647	Q06647	ATP synthase subunit O, mitochondrial	Atp5o	Transporter		X							X
Q08469	Q08469	Sodium-dependent neutral amino acid transporter B(0)AT2	Slc6a15	Transporter									X
Q09073	Q09073	ADP/ATP translocase 2;ADP/ATP translocase 2, N-terminally processed	Slc25a5	Transporter		X			X				X
Q2KMM2	Q2KMM2	Trafficking protein particle complex subunit 1	Trappc1	Transporter			X			X	X					X
Q2YDU8	Q2YDU8	Protein spinster homolog 1	Spns1	Transporter		X							X
Q3KR56	Q3KR56	GRAM domain-containing protein 1A	Gramd1a	Transporter						X	X		X
Q3MID3	Q3MID3	ADP-ribosylation factor GTPase-activating protein 2	Arfgap2	Transporter						X		X	X
Q3SWS9	Q3SWS9	Janus kinase and microtubule-interacting protein 1	Jakmip1	Transporter					X
Q4AEF8	Q4AEF8	Coatomer subunit gamma-1	Copg1	Transporter						X	X	X
Q4KM64	Q4KM64	Protein jagunal homolog 1	Jagn1	Transporter							X
Q4QQS3	Q4QQS3	Protein OSCP1	Oscp1	Transporter									X
Q4V887	Q4V887	Zinc transporter ZIP6	Slc39a6	Transporter									X
Q505J6	Q505J6	Mitochondrial glutamate carrier 2	Slc25a18	Transporter		X
Q5FVI6;Q6AYE4	Q5FVI6	V-type proton ATPase subunit C 1	Atp6v1c1	Transporter						X			X
Q5FWU3	Q5FWU3	Autophagy-related protein 9A	Atg9a	Transporter							X	X		X
Q5HZE0	Q5HZE0	Mitochondrial basic amino acids transporter	Slc25a29	Transporter		X
Q5HZY2	Q5HZY2	GTP-binding protein SAR1b	Sar1b	Transporter						X	X	X
Q5M9G3	Q5M9G3	Caprin-1	Caprin1	Transporter						X
Q5PPK9	Q5PPK9	Protein TSSC1	Tssc1	Transporter								X
Q5PT56	Q5PT56	Sodium/bile acid cotransporter 4	Slc10a4	Transporter									X
Q5RJR8	Q5RJR8	Leucine-rich repeat-containing protein 59	Lrrc59	Transporter	X	X					X
Q5RKI8	Q5RKI8	ATP-binding cassette sub-family B member 8, mitochondrial	Abcb8	Transporter	X	X							X
Q5U1Y1	Q5U1Y1	Ras-related protein Rab-34	Rab34	Transporter	X							X
Q5U1Z2	Q5U1Z2	Trafficking protein particle complex subunit 3	Trappc3	Transporter						X	X	X
Q5U2N3	Q5U2N3	Membrane-associated phosphatidylinositol transfer protein 1	Pitpnm1	Transporter						X	X	X	X
Q5U2P1;P0C588	Q5U2P1;P0C588	Metal transporter CNNM2;Metal transporter CNNM4	Cnnm2;Cnnm4	Transporter									X
Q5U2X7	Q5U2X7	Mitochondrial import inner membrane translocase subunit Tim21	Timm21	Transporter		X
Q5XID0	Q5XID0	Protein YIPF5	Yipf5	Transporter	X						X	X
Q5XIF4	Q5XIF4	Small ubiquitin-related modifier 3	Sumo3	Transporter	X
Q5XIM4	Q5XIM4	ATP synthase subunit s, mitochondrial	Atp5s	Transporter		X
Q5XIN6	Q5XIN6	LETM1 and EF-hand domain-containing protein 1, mitochondrial	Letm1	Transporter		X
Q5XIS2	Q5XIS2	Ceramide-1-phosphate transfer protein	Cptp	Transporter	X					X		X
Q62634;Q62795;Q7TSF2	Q62634	Vesicular glutamate transporter 1	Slc17a7	Transporter									X
Q62720	Q62720	Zinc transporter 1	Slc30a1	Transporter	X						X	X	X
Q62760	Q62760	Mitochondrial import receptor subunit TOM20 homolog	Tomm20	Transporter		X
Q62796	Q62796	RalA-binding protein 1	Ralbp1	Transporter						X
Q62839	Q62839	Golgin subfamily A member 2	Golga2	Transporter	X				X			X
Q62991	Q62991	Sec1 family domain-containing protein 1	Scfd1	Transporter						X	X	X	X
Q63016	Q63016	Large neutral amino acids transporter small subunit 1	Slc7a5	Transporter			X			X			X
Q63344	Q63344	Monocarboxylate transporter 2	Slc16a7	Transporter									X
Q63424	Q63424	Solute carrier family 15 member 2	Slc15a2	Transporter									X
Q63488	Q63488	Sodium-dependent phosphate transporter 2	Slc20a2	Transporter									X
Q63564	Q63564	Synaptic vesicle glycoprotein 2B	Sv2b	Transporter									X
Q63632	Q63632	Solute carrier family 12 member 4	Slc12a4	Transporter									X
Q63633;Q5RK27	Q63633	Solute carrier family 12 member 5	Slc12a5	Transporter									X
Q63941	Q63941	Ras-related protein Rab-3B	Rab3b	Transporter						X		X	X	X
Q63942	Q63942	GTP-binding protein Rab-3D	Rab3d	Transporter			X		X	X			X	X
Q63965	Q63965	Sideroflexin-1	Sfxn1	Transporter		X
Q66HD0	Q66HD0	Endoplasmin	Hsp90b1	Transporter						X	X					X
Q66HR0	Q66HR0	Solute carrier family 12 member 9	Slc12a9	Transporter									X
Q6AY41	Q6AY41	Cell cycle control protein 50A	Tmem30a	Transporter			X				X	X	X
Q6AYY8	Q6AYY8	Acetyl-coenzyme A transporter 1	Slc33a1	Transporter							X	X	X
Q6AZ61	Q6AZ61	Probable lysosomal cobalamin transporter	Lmbrd1	Transporter			X						X
Q6AZ83	Q6AZ83	Glucose-6-phosphatase 3	G6pc3	Transporter			X						X
Q6PDU7	Q6PDU7	ATP synthase subunit g, mitochondrial	Atp5l	Transporter		X
Q6Q3F5	Q6Q3F5	SID1 transmembrane family member 1	Sidt1	Transporter			X						X
Q6QIX3	Q6QIX3	Zinc transporter 3	Slc30a3	Transporter			X						X	X
Q6RVG2	Q6RVG2	Electroneutral sodium bicarbonate exchanger 1	Slc4a8	Transporter									X
Q6URK4	Q6URK4	Heterogeneous nuclear ribonucleoprotein A3	Hnrnpa3	Transporter	X
Q704E8	Q704E8	ATP-binding cassette sub-family B member 7, mitochondrial	Abcb7	Transporter		X
Q75Q40	Q75Q40	Mitochondrial import receptor subunit TOM40 homolog	Tomm40	Transporter		X				X
Q75Q41	Q75Q41	Mitochondrial import receptor subunit TOM22 homolog	Tomm22	Transporter		X				X
Q794F9	Q794F9	4F2 cell-surface antigen heavy chain	Slc3a2	Transporter	X		X			X			X
Q80ZA5	Q80ZA5	Sodium-driven chloride bicarbonate exchanger	Slc4a10	Transporter									X
Q8CFD0	Q8CFD0	Sideroflexin-5	Sfxn5	Transporter		X
Q8K1P8	Q8K1P8	Monocarboxylate transporter 8	Slc16a2	Transporter									X
Q8K3P6	Q8K3P6	Calcium-binding mitochondrial carrier protein SCaMC-2	Slc25a25	Transporter		X
Q8VII6	Q8VII6	Choline transporter-like protein 1	Slc44a1	Transporter	X	X							X
Q924V4	Q924V4	Solute carrier family 15 member 3	Slc15a3	Transporter									X
Q99MZ8	Q99MZ8	LIM and SH3 domain protein 1	Lasp1	Transporter	X				X	X
Q9EPZ7	Q9EPZ7	Solute carrier organic anion transporter family member 1C1	Slco1c1	Transporter									X
Q9ESR9	Q9ESR9	ATP-binding cassette sub-family A member 2	Abca2	Transporter			X		X				X	X
Q9ET09	Q9ET09	Magnesium transporter MRS2 homolog, mitochondrial	Mrs2	Transporter		X
Q9JHY2	Q9JHY2	Sideroflexin-3	Sfxn3	Transporter		X
Q9JHZ9	Q9JHZ9	Sodium-coupled neutral amino acid transporter 3	Slc38a3	Transporter									X
Q9JI12	Q9JI12	Vesicular glutamate transporter 2	Slc17a6	Transporter									X
Q9JI15;Q9Z2N6	Q9JI15;Q9Z2N6	Calcium/calmodulin-dependent protein kinase II inhibitor 1;Calcium/calmodulin-dependent protein kinase II inhibitor 2	Camk2n1;Camk2n2	Transporter									X
Q9JI66	Q9JI66	Electrogenic sodium bicarbonate cotransporter 1	Slc4a4	Transporter									X
Q9JJP0	Q9JJP0	Sodium-dependent phosphate transporter 1	Slc20a1	Transporter									X
Q9JKW1	Q9JKW1	Mitochondrial import inner membrane translocase subunit Tim22	Timm22	Transporter		X
Q9QY17	Q9QY17	Protein kinase C and casein kinase substrate in neurons 2 protein	Pacsin2	Transporter	X				X	X			X	X
Q9QYJ4	Q9QYJ4	ATP-binding cassette sub-family B member 9	Abcb9	Transporter			X				X
Q9QZG1	Q9QZG1	Solute carrier family 22 member 23	Slc22a23	Transporter									X
Q9R1N3	Q9R1N3	Sodium bicarbonate cotransporter 3	Slc4a7	Transporter									X
Q9WTW8	Q9WTW8	Solute carrier family 23 member 2	Slc23a2	Transporter									X
Q9WVR6	Q9WVR6	Large neutral amino acids transporter small subunit 2	Slc7a8	Transporter									X
Q9Z2I6	Q9Z2I6	Synaptic vesicle glycoprotein 2C	Sv2c	Transporter									X
Q9Z2I7	Q9Z2I7	Synaptic vesicle 2-related protein	Svop	Transporter									X
P04041	P04041	Glutathione peroxidase 1	Gpx1	Antioxidant		X				X
P13803	P13803	Electron transfer flavoprotein subunit alpha, mitochondrial	Etfa	Antioxidant		X
P20070	P20070	NADH-cytochrome b5 reductase 3;NADH-cytochrome b5 reductase 3 membrane-bound form;NADH-cytochrome b5 reductase 3 soluble form	Cyb5r3	Antioxidant		X	X			X	X					X
P63301	P63301	Selenoprotein W	Sepw1	Antioxidant	X	X				X	X					X
Q4V8B0	Q4V8B0	Oxidation resistance protein 1	Oxr1	Antioxidant	X	X
Q6AXX6	Q6AXX6	Redox-regulatory protein FAM213A	Fam213a	Antioxidant												X
Q921A4	Q921A4	Cytoglobin	Cygb	Antioxidant						X
Q9WUC4	Q9WUC4	Copper transport protein ATOX1	Atox1	Antioxidant						X
A0JPM9	A0JPM9	Eukaryotic translation initiation factor 3 subunit J	Eif3j	Translation regulator						X
A1A5P2	A1A5P2	Ribosome biogenesis regulatory protein homolog	Rrs1	Translation regulator	X
A1A5R1	A1A5R1	RNA binding protein fox-1 homolog 2	Rbfox2	Translation regulator	X					X
A1A5S1	A1A5S1	Pre-mRNA-processing factor 6	Prpf6	Translation regulator	X
A1L1K8	A1L1K8	Intracellular hyaluronan-binding protein 4	Habp4	Translation regulator	X					X		X				X
A7VJC2	A7VJC2	Heterogeneous nuclear ribonucleoproteins A2/B1	Hnrnpa2b1	Translation regulator	X											X
B0BNA7	B0BNA7	Eukaryotic translation initiation factor 3 subunit I	Eif3i	Translation regulator						X
B2GUV7	B2GUV7	Eukaryotic translation initiation factor 5B	Eif5b	Translation regulator						X
B2RYT9	B2RYT9	Translational activator of cytochrome c oxidase 1	Taco1	Translation regulator		X
B5DFC8	B5DFC8	Eukaryotic translation initiation factor 3 subunit C	Eif3c	Translation regulator						X
D3ZTQ1	D3ZTQ1	Splicing factor, suppressor of white-apricot homolog	Sfswap	Translation regulator	X
P04256	P04256	Heterogeneous nuclear ribonucleoprotein A1;Heterogeneous nuclear ribonucleoprotein A1, N-terminally processed	Hnrnpa1	Translation regulator
P18395	P18395	Cold shock domain-containing protein E1	Csde1	Translation regulator						X		X	X
P60825	P60825	Cold-inducible RNA-binding protein	Cirbp	Translation regulator	X
P62630	P62630	Elongation factor 1-alpha 1	Eef1a1	Translation regulator	X		X		X	X			X			X
P62632	P62632	Elongation factor 1-alpha 2	Eef1a2	Translation regulator			X			X
P63074	P63074	Eukaryotic translation initiation factor 4E	Eif4e	Translation regulator						X
P68101	P68101	Eukaryotic translation initiation factor 2 subunit 1	Eif2s1	Translation regulator	X					X
P70501;B2GV05	P70501;B2GV05	RNA-binding protein 10;RNA-binding protein 5	Rbm10;Rbm5	Translation regulator	X
P70541	P70541	Translation initiation factor eIF-2B subunit gamma	Eif2b3	Translation regulator						X
P81795	P81795	Eukaryotic translation initiation factor 2 subunit 3	Eif2s3	Translation regulator						X
P85834	P85834	Elongation factor Tu, mitochondrial	Tufm	Translation regulator		X
Q07803	Q07803	Elongation factor G, mitochondrial	Gfm1	Translation regulator		X
Q1JU68	Q1JU68	Eukaryotic translation initiation factor 3 subunit A	Eif3a	Translation regulator	X					X
Q27W02	Q27W02	Protein mago nashi homolog	Magoh	Translation regulator	X
Q3KRD8	Q3KRD8	Eukaryotic translation initiation factor 6	Eif6	Translation regulator	X					X
Q3T1J1	Q3T1J1	Eukaryotic translation initiation factor 5A-1	Eif5a	Translation regulator	X					X	X
Q4G009	Q4G009	Malignant T-cell-amplified sequence 1	Mcts1	Translation regulator						X			X
Q4G061	Q4G061	Eukaryotic translation initiation factor 3 subunit B	Eif3b	Translation regulator	X					X
Q56A27	Q56A27	Nuclear cap-binding protein subunit 1	Ncbp1	Translation regulator	X	X				X
Q5GFD9	Q5GFD9	Protein IMPACT	Impact	Translation regulator	X					X
Q5PQL2	Q5PQL2	Cell differentiation protein RCD1 homolog	Rqcd1	Translation regulator	X					X
Q5RK09	Q5RK09	Eukaryotic translation initiation factor 3 subunit G	Eif3g	Translation regulator						X
Q5U2Q7	Q5U2Q7	Eukaryotic peptide chain release factor subunit 1	Etf1	Translation regulator						X
Q5XI72	Q5XI72	Eukaryotic translation initiation factor 4H	Eif4h	Translation regulator	X					X
Q62834	Q62834	Cell division cycle protein 123 homolog	Cdc123	Translation regulator	X					X
Q641X8	Q641X8	Eukaryotic translation initiation factor 3 subunit E	Eif3e	Translation regulator	X					X
Q66H20	Q66H20	Polypyrimidine tract-binding protein 2	Ptbp2	Translation regulator	X
Q68FR6	Q68FR6	Elongation factor 1-gamma	Eef1g	Translation regulator						X
Q68FR9	Q68FR9	Elongation factor 1-delta	Eef1d	Translation regulator	X					X
Q6AXM7	Q6AXM7	HBS1-like protein	Hbs1l	Translation regulator						X
Q6AYK8	Q6AYK8	Eukaryotic translation initiation factor 3 subunit D	Eif3d	Translation regulator						X
Q6MG08	Q6MG08	ATP-binding cassette sub-family F member 1	Abcf1	Translation regulator	X					X
Q6P9U8	Q6P9U8	Eukaryotic translation initiation factor 3 subunit H	Eif3h	Translation regulator						X
Q6PDV7	Q6PDV7	60S ribosomal protein L10	Rpl10	Translation regulator	X					X	X
Q6VV72	Q6VV72	Eukaryotic translation initiation factor 1A	Eif1a	Translation regulator						X
Q9EPH8	Q9EPH8	Polyadenylate-binding protein 1	Pabpc1	Translation regulator	X					X
Q9JID1	Q9JID1	Programmed cell death protein 4	Pdcd4	Translation regulator	X					X
A0A0G2K2P5	A0A0G2K2P5	Tight junction protein ZO-1	Tjp1	Binding activity	X				X	X			X
A9CMA6	A9CMA6	Transmembrane protein 163	Tmem163	Binding activity	X									X
B0BN18	B0BN18	Prefoldin subunit 2	Pfdn2	Binding activity	X	X				X
B0BN56	B0BN56	28S ribosomal protein S31, mitochondrial	Mrps31	Binding activity	X	X
B0BN85	B0BN85	Suppressor of G2 allele of SKP1 homolog	Sugt1	Binding activity	X					X
B0BN86	B0BN86	Transmembrane protein 11, mitochondrial	Tmem11	Binding activity		X							X
B0BNA5	B0BNA5	Coactosin-like protein	Cotl1	Binding activity	X				X	X			X			X
B0BNG0	B0BNG0	ER membrane protein complex subunit 2	Emc2	Binding activity	X						X
B0BNM9	B0BNM9	Glycolipid transfer protein	GLTP	Binding activity						X
B2GUZ5	B2GUZ5	F-actin-capping protein subunit alpha-1	Capza1	Binding activity					X	X						X
B2RZ37	B2RZ37	Receptor expression-enhancing protein 5	Reep5	Binding activity							X
B4F777	B4F777	High mobility group nucleosome-binding domain-containing protein 5	Hmgn5	Binding activity	X	X
B4F7A1	B4F7A1	Complex III assembly factor LYRM7	Lyrm7	Binding activity		X
B4F7E7	B4F7E7	MAGUK p55 subfamily member 5	Mpp5	Binding activity	X							X	X
B5DF41	B5DF41	Syntaphilin	Snph	Binding activity					X
B5DF91	B5DF91	ELAV-like protein	Elavl1	Binding activity	X					X
B5DFN3	B5DFN3	Ubiquinol-cytochrome-c reductase complex assembly factor 2	Uqcc2	Binding activity	X	X
CON__P67983;P02803	CON__P67983;P02803	Metallothionein-1	Mt1	Binding activity	X					X						X
CON__Q0VBK2;CON__Q6KB66-1;Q6IMF1	CON__Q0VBK2;CON__Q6KB66-1;Q6IMF1	Keratin, type II cytoskeletal 80	Krt80	Binding activity					X	X
CON__Q3SX28;P58775	CON__Q3SX28;P58775	Tropomyosin beta chain	Tpm2	Binding activity					X	X
D2XV59	D2XV59	GTP-binding protein 1	Gtpbp1	Binding activity						X
D3Z8E6	D3Z8E6	Calmodulin-regulated spectrin-associated protein 1	Camsap1	Binding activity					X
D3Z8L7	D3Z8L7	Ras-related protein R-Ras	Rras	Binding activity	X								X
D3ZAA9	D3ZAA9	MAGUK p55 subfamily member 2	Mpp2	Binding activity					X	X			X
D3ZAL8	D3ZAL8	Leucine-rich repeat transmembrane neuronal protein 3	Lrrtm3	Binding activity									X			X
D3ZCL3	D3ZCL3	U1 small nuclear ribonucleoprotein C	Snrpc	Binding activity	X
D3ZEF4	D3ZEF4	Cullin-7	Cul7	Binding activity	X				X	X		X
D3ZFB6	D3ZFB6	Proline-rich transmembrane protein 2	Prrt2	Binding activity									X
D3ZFJ3	D3ZFJ3	SH3 domain-binding protein 1	Sh3bp1	Binding activity	X					X			X
D3ZHA0	D3ZHA0	Filamin-C	Flnc	Binding activity					X	X			X
D3ZHV2;O70239	D3ZHV2	Microtubule-actin cross-linking factor 1	Macf1	Binding activity					X			X	X
D3ZK93	D3ZK93	Germ cell-specific gene 1-like protein	Gsg1l	Binding activity									X
D3ZN43	D3ZN43	NADH dehydrogenase (ubiquinone) complex I, assembly factor 6	Ndufaf6	Binding activity	X	X
D3ZQG6	D3ZQG6	Tripartite motif-containing protein 2	Trim2	Binding activity	X
D3ZUQ0	D3ZUQ0	RILP-like protein 1	Rilpl1	Binding activity	X				X	X			X
D3ZZC3	D3ZZC3	Kelch-like protein 22	Klhl22	Binding activity	X				X	X		X				X
D4A4T9	D4A4T9	Cysteine and histidine-rich domain-containing protein 1	Chordc1	Binding activity						X
D4A631	D4A631	Brefeldin A-inhibited guanine nucleotide-exchange protein 1	Arfgef1	Binding activity	X					X		X
D4A6D7	D4A6D7	Tetratricopeptide repeat protein 19, mitochondrial	Ttc19	Binding activity		X			X
D4A7N1	D4A7N1	MICOS complex subunit Mic25	Chchd6	Binding activity		X				X
D4A7P2	D4A7P2	Leucine-rich repeat transmembrane neuronal protein 2	Lrrtm2	Binding activity									X
D4A8G9	D4A8G9	Zinc finger FYVE domain-containing protein 26	Zfyve26	Binding activity					X
D4A9I3	D4A9I3	Calcium channel flower homolog	Cacfd1	Binding activity									X
D4AAZ6;P61515	D4AAZ6;P61515	60S ribosomal protein L37a;Putative 60S ribosomal protein L37a	Rpl37a;Rpl37a-ps1	Binding activity						X
D4ABB8	D4ABB8	Probable phospholipid-transporting ATPase IIB	Atp9b	Binding activity								X	X	X
D4ABP9	D4ABP9	F-box only protein 3	Fbxo3	Binding activity	X					X
D4ACX8	D4ACX8	Protocadherin-16	Dchs1	Binding activity									X
D4AEC2	D4AEC2	Calmodulin-regulated spectrin-associated protein 2	Camsap2	Binding activity					X	X
E9PSK7	E9PSK7	C-Jun-amino-terminal kinase-interacting protein 3	Mapk8ip3	Binding activity								X
F1LQ48	F1LQ48	Heterogeneous nuclear ribonucleoprotein L	Hnrnpl	Binding activity	X					X
F1LQX4;Q99N37	F1LQX4	Rho GTPase-activating protein 44	Arhgap44	Binding activity						X			X
F1LQY6	F1LQY6	N-terminal EF-hand calcium-binding protein 2	Necab2	Binding activity									X
F1LRS8	F1LRS8	CD2-associated protein	Cd2ap	Binding activity	X				X	X			X
F1LSG8	F1LSG8	Syndetin	Ccdc132	Binding activity						X				X
F1LTR1	F1LTR1	WD repeat-containing protein 26	Wdr26	Binding activity	X					X
F1LYQ8	F1LYQ8	FERM, RhoGEF and pleckstrin domain-containing protein 1	Farp1	Binding activity					X	X			X
F1M386	F1M386	Rap guanine nucleotide exchange factor 2	Rapgef2	Binding activity						X			X	X
F1M3L7	F1M3L7	Epidermal growth factor receptor kinase substrate 8	Eps8	Binding activity									X
F1M775	F1M775	Protein diaphanous homolog 1	Diaph1	Binding activity	X				X	X			X
F1MA98	F1MA98	Nucleoprotein TPR	Tpr	Binding activity	X				X
F2Z3T4	F2Z3T4	Muscleblind-like protein 2	Mbnl2	Binding activity	X
G3V6S8	G3V6S8	Serine/arginine-rich splicing factor 6	Srsf6	Binding activity	X
G3V7Q0	G3V7Q0	DENN domain-containing protein 5A	Dennd5a	Binding activity						X		X
G3V7W1	G3V7W1	Programmed cell death protein 6	Pdcd6	Binding activity	X						X			X
G3V9R8	G3V9R8	Heterogeneous nuclear ribonucleoprotein C	Hnrnpc	Binding activity	X				X	X
O08629	O08629	Transcription intermediary factor 1-beta	Trim28	Binding activity	X
O08719	O08719	Ena/VASP-like protein	Evl	Binding activity					X	X
O08776	O08776	NADH dehydrogenase [ubiquinone] 1 alpha subcomplex assembly factor 3	Ndufaf3	Binding activity	X	X
O08816	O08816	Neural Wiskott-Aldrich syndrome protein	Wasl	Binding activity	X				X	X			X
O08835	O08835	Synaptotagmin-11	Syt11	Binding activity			X					X	X	X
O08836	O08836	Immunoglobulin-binding protein 1	Igbp1	Binding activity						X
O08837	O08837	Cell division cycle 5-like protein	Cdc5l	Binding activity	X
O08838	O08838	Amphiphysin	Amph	Binding activity					X	X			X
O08839	O08839	Myc box-dependent-interacting protein 1	Bin1	Binding activity	X				X	X			X	X
O08873	O08873	MAP kinase-activating death domain protein	Madd	Binding activity						X			X
O09032;Q8CH84	O09032;Q8CH84	ELAV-like protein 4;ELAV-like protein 2	Elavl4;Elavl2	Binding activity	X
O35094	O35094	Mitochondrial import inner membrane translocase subunit TIM44	Timm44	Binding activity		X
O35095	O35095	Neurochondrin	Ncdn	Binding activity						X
O35112	O35112	CD166 antigen	Alcam	Binding activity									X
O35116	O35116	Catenin delta-2	Ctnnd2	Binding activity	X								X
O35254	O35254	Golgi reassembly-stacking protein 1	Gorasp1	Binding activity								X
O35314	O35314	Secretogranin-1;PE-11;CCB peptide short form;CCB peptide long form	Chgb	Binding activity							X					X
O35353;Q3LUD4	O35353	Guanine nucleotide-binding protein subunit beta-4	Gnb4	Binding activity						X
O35394	O35394	Prenylated Rab acceptor protein 1	Rabac1	Binding activity								X	X
O35413	O35413	Sorbin and SH3 domain-containing protein 2	Sorbs2	Binding activity	X				X				X
O35431	O35431	Amyloid beta A4 precursor protein-binding family A member 2	Apba2	Binding activity						X			X
O35460	O35460	Angiopoietin-1	Angpt1	Binding activity									X			X
O35550	O35550	Rab GTPase-binding effector protein 1	Rabep1	Binding activity										X
O35763	O35763	Moesin	Msn	Binding activity					X	X			X
O35783	O35783	Calumenin	Calu	Binding activity							X	X				X
O35814	O35814	Stress-induced-phosphoprotein 1	Stip1	Binding activity	X					X		X
O35824	O35824	DnaJ homolog subfamily A member 2	Dnaja2	Binding activity						X
O35828	O35828	Coronin-7	Coro7	Binding activity								X
O35867	O35867	Neurabin-1	Ppp1r9a	Binding activity					X	X
O35870	O35870	Fanconi anemia group C protein homolog	Fancc	Binding activity	X					X
O35889	O35889	Afadin	Mllt4	Binding activity	X					X			X
O35923	O35923	Breast cancer type 2 susceptibility protein homolog	Brca2	Binding activity	X				X	X
O35964	O35964	Endophilin-A2	Sh3gl1	Binding activity					X	X				X
O54800	O54800	Cadherin-8	Cdh8	Binding activity									X			X
O54921	O54921	Exocyst complex component 2	Exoc2	Binding activity						X			X
O54922	O54922	Exocyst complex component 7	Exoc7	Binding activity					X	X			X
O54923	O54923	Exocyst complex component 6	Exoc6	Binding activity						X			X
O54924	O54924	Exocyst complex component 8	Exoc8	Binding activity						X			X	X
O54960	O54960	Carboxyl-terminal PDZ ligand of neuronal nitric oxide synthase protein	Nos1ap	Binding activity	X	X				X	X		X
O55043;Q5XXR3	O55043	Rho guanine nucleotide exchange factor 7	Arhgef7	Binding activity						X
O55145	O55145	Fractalkine;Processed fractalkine	Cx3cl1	Binding activity									X			X
O55156	O55156	CAP-Gly domain-containing linker protein 2	Clip2	Binding activity					X
O70352	O70352	CD82 antigen	Cd82	Binding activity									X
O70441	O70441	Synapsin-3	Syn3	Binding activity						X
O70593	O70593	Small glutamine-rich tetratricopeptide repeat-containing protein alpha	Sgta	Binding activity	X					X
O88339	O88339	Epsin-1	Epn1	Binding activity	X					X			X
O88600	O88600	Heat shock 70 kDa protein 4	Hspa4	Binding activity	X					X						X
O88658	O88658	Kinesin-like protein KIF1B	Kif1b	Binding activity	X	X			X	X
O88751	O88751	Calcium-binding protein 1	Cabp1	Binding activity					X			X	X
O88761	O88761	26S proteasome non-ATPase regulatory subunit 1	Psmd1	Binding activity	X		X			X						X
O88801	O88801	Homer protein homolog 2	Homer2	Binding activity						X			X
O88881	O88881	Brain-enriched guanylate kinase-associated protein	Begain	Binding activity	X
O88884	O88884	A-kinase anchor protein 1, mitochondrial	Akap1	Binding activity		X				X
O88954	O88954	MAGUK p55 subfamily member 3	Mpp3	Binding activity						X
O89046	O89046	Coronin-1B	Coro1b	Binding activity					X	X			X
P01026;CON__Q2UVX4	P01026	Complement C3;Complement C3 beta chain;C3-beta-c;Complement C3 alpha chain;C3a anaphylatoxin;Acylation stimulating protein;Complement C3b alpha chain;Complement C3c alpha chain fragment 1;Complement C3dg fragment;Complement C3g fragment;Complement C3d fragment;Complement C3f fragment;Complement C3c alpha chain fragment 2	C3	Binding activity						X	X		X
P01041	P01041	Cystatin-B	Cstb	Binding activity	X					X
P01048	P01048	T-kininogen 1;T-kininogen 1 heavy chain;T-kinin;T-kininogen 1 light chain	Map1	Binding activity							X		X
P01237	P01237	Prolactin	Prl	Binding activity										X
P01830	P01830	Thy-1 membrane glycoprotein	Thy1	Binding activity							X		X
P01946	P01946	Hemoglobin subunit alpha-1/2	Hba1	Binding activity						X
P02091;CON__Q3SX09;CON__P02070	P02091	Hemoglobin subunit beta-1	Hbb	Binding activity						X
P02625	P02625	Parvalbumin alpha	Pvalb	Binding activity	X				X
P02696	P02696	Retinol-binding protein 1	Rbp1	Binding activity	X					X
P02767	P02767	Transthyretin	Ttr	Binding activity			X
P02770	P02770	Serum albumin	Alb	Binding activity	X	X			X	X	X	X	X
P03994	P03994	Hyaluronan and proteoglycan link protein 1	Hapln1	Binding activity												X
P04094	P04094	Proenkephalin-A;Synenkephalin;Met-enkephalin;PENK(114-133);PENK(143-185);Met-enkephalin-Arg-Gly-Leu;Leu-enkephalin;PENK(239-260);Met-enkephalin-Arg-Phe	Penk	Binding activity							X		X			X
P04166	P04166	Cytochrome b5 type B	Cyb5b	Binding activity		X
P04218	P04218	OX-2 membrane glycoprotein	Cd200	Binding activity									X
P04355	P04355	Metallothionein-2	Mt2	Binding activity	X					X						X
P05371	P05371	Clusterin;Clusterin beta chain;Clusterin alpha chain	Clu	Binding activity	X	X				X	X	X				X
P05712	P05712	Ras-related protein Rab-2A	Rab2a	Binding activity						X	X	X
P06302	P06302	Prothymosin alpha;Prothymosin alpha, N-terminally processed;Thymosin alpha	Ptma	Binding activity	X					X
P07092	P07092	Glia-derived nexin	Serpine2	Binding activity						X			X			X
P07150	P07150	Annexin A1	Anxa1	Binding activity	X					X			X	X		X
P07151	P07151	Beta-2-microglobulin	B2m	Binding activity						X	X	X	X	X		X
P07171	P07171	Calbindin	Calb1	Binding activity	X				X	X
P07340	P07340	Sodium/potassium-transporting ATPase subunit beta-1	Atp1b1	Binding activity									X
P07722	P07722	Myelin-associated glycoprotein	Mag	Binding activity									X
P07936	P07936	Neuromodulin	Gap43	Binding activity									X
P09006	P09006	Serine protease inhibitor A3N	Serpina3n	Binding activity	X		X									X
P0C0A2	P0C0A2	Vacuolar protein-sorting-associated protein 36	Vps36	Binding activity	X					X				X
P0C0A9	P0C0A9	Small VCP/p97-interacting protein	Svip	Binding activity							X		X
P0C0S7	P0C0S7	Histone H2A.Z	H2afz	Binding activity	X
P0C219	P0C219	Sarcolemmal membrane-associated protein	Slmap	Binding activity					X	X	X		X
P0C5H9	P0C5H9	Mesencephalic astrocyte-derived neurotrophic factor	Manf	Binding activity						X	X					X
P0C5W1	P0C5W1	Microtubule-associated protein 1S;MAP1S heavy chain;MAP1S light chain	Map1s	Binding activity	X				X	X
P0C627	P0C627	UBX domain-containing protein 2B	Ubxn2b	Binding activity	X					X
P0C643	P0C643	RAS guanyl-releasing protein 2	Rasgrp2	Binding activity						X			X
P0C6C0	P0C6C0	A-kinase anchor protein SPHKAP	Sphkap	Binding activity		X				X
P0C6S7	P0C6S7	Ankyrin repeat and sterile alpha motif domain-containing protein 1B	Anks1b	Binding activity	X					X			X
P0CE43	P0CE43	Growth factor receptor-bound protein 10	Grb10	Binding activity						X			X
P0DJJ3	P0DJJ3	SH3-containing GRB2-like protein 3-interacting protein 1	Sgip1	Binding activity						X			X
P0DMW1;P0DMW0	P0DMW1;P0DMW0	Heat shock 70 kDa protein 1B;Heat shock 70 kDa protein 1A	Hspa1a	Binding activity	X	X			X	X	X		X			X
P10252	P10252	CD48 antigen	Cd48	Binding activity									X
P10354	P10354	Chromogranin-A;Pancreastatin;Beta-granin;WE-14;Catestatin;GE-25;Serpinin-RRG;Serpinin;p-Glu serpinin precursor	Chga	Binding activity												X
P10362	P10362	Secretogranin-2;Secretoneurin;Manserin	Scg2	Binding activity							X					X
P11030	P11030	Acyl-CoA-binding protein;Triakontatetraneuropeptide;Octadecaneuropeptide	Dbi	Binding activity						X	X	X
P11762	P11762	Galectin-1	Lgals1	Binding activity	X					X	X
P13084	P13084	Nucleophosmin	Npm1	Binding activity	X				X	X
P13383	P13383	Nucleolin	Ncl	Binding activity	X
P13668;REV__P56720	P13668	Stathmin	Stmn1	Binding activity					X	X
P14668	P14668	Annexin A5	Anxa5	Binding activity	X	X				X			X			X
P14669	P14669	Annexin A3	Anxa3	Binding activity						X			X
P14841	P14841	Cystatin-C	Cst3	Binding activity							X	X	X			X
P15865;P06349	P15865	Histone H1.4	Hist1h1e	Binding activity	X
P15943	P15943	Amyloid-like protein 2	Aplp2	Binding activity	X						X		X
P17046	P17046	Lysosome-associated membrane glycoprotein 2	Lamp2	Binding activity			X					X	X	X		X
P17136;P63164	P17136;P63164	Small nuclear ribonucleoprotein-associated protein B;Small nuclear ribonucleoprotein-associated protein N	Snrpb;Snrpn	Binding activity	X					X
P17475	P17475	Alpha-1-antiproteinase	Serpina1	Binding activity							X	X				X
P18418	P18418	Calreticulin	Calr	Binding activity	X					X	X	X	X			X
P18437	P18437	Non-histone chromosomal protein HMG-17	Hmgn2	Binding activity	X											X
P18666;P13832	P18666;P13832	Myosin regulatory light chain 12B;Myosin regulatory light chain RLC-A	Myl12b;Rlc-a	Binding activity					X	X
P19103	P19103	Protein phosphatase 1 regulatory subunit 1A	Ppp1r1a	Binding activity
P19332	P19332	Microtubule-associated protein tau	Mapt	Binding activity	X	X			X	X			X			X
P19939	P19939	Apolipoprotein C-I;Truncated apolipoprotein C-I	Apoc1	Binding activity							X					X
P21818	P21818	Stathmin-2	Stmn2	Binding activity								X
P22063	P22063	Contactin-2	Cntn2	Binding activity									X
P23785	P23785	Granulins;Acrogranin;Granulin-1;Granulin-2;Granulin-3;Granulin-4;Granulin-5;Granulin-6;Granulin-7	Grn	Binding activity			X				X	X	X	X		X
P24054	P24054	SPARC-like protein 1	Sparcl1	Binding activity							X					X
P24090	P24090	Alpha-2-HS-glycoprotein	Ahsg	Binding activity							X	X				X
P24587	P24587	A-kinase anchor protein 5	Akap5	Binding activity	X					X			X
P26644	P26644	Beta-2-glycoprotein 1	Apoh	Binding activity												X
P26772	P26772	10 kDa heat shock protein, mitochondrial	Hspe1	Binding activity		X
P27274	P27274	CD59 glycoprotein	Cd59	Binding activity							X	X	X			X
P27321	P27321	Calpastatin	Cast	Binding activity	X					X	X
P27682	P27682	Neuroendocrine protein 7B2;N-terminal peptide;C-terminal peptide	Scg5	Binding activity												X
P28023	P28023	Dynactin subunit 1	Dctn1	Binding activity	X				X	X						X
P28042	P28042	Single-stranded DNA-binding protein, mitochondrial	Ssbp1	Binding activity		X
P28480	P28480	T-complex protein 1 subunit alpha	Tcp1	Binding activity	X				X	X
P28818	P28818	Ras-specific guanine nucleotide-releasing factor 1	Rasgrf1	Binding activity	X					X			X
P29066;P15887;P29067	P29066	Beta-arrestin-1	Arrb1	Binding activity	X		X			X		X	X
P29315	P29315	Ribonuclease inhibitor	Rnh1	Binding activity	X					X						X
P29457	P29457	Serpin H1	Serpinh1	Binding activity							X					X
P29534	P29534	Vascular cell adhesion protein 1	Vcam1	Binding activity					X		X	X	X	X		X
P30121	P30121	Metalloproteinase inhibitor 2	Timp2	Binding activity												X
P30337	P30337	N-chimaerin	Chn1	Binding activity						X
P31044	P31044	Phosphatidylethanolamine-binding protein 1;Hippocampal cholinergic neurostimulating peptide	Pebp1	Binding activity						X
P31232	P31232	Transgelin	Tagln	Binding activity						X
P31721	P31721	Complement C1q subcomponent subunit B	C1qb	Binding activity												X
P31977	P31977	Ezrin	Ezr	Binding activity	X				X	X			X	X
P32736	P32736	Opioid-binding protein/cell adhesion molecule	Opcml	Binding activity									X			X
P33671	P33671	Syndecan-3	Sdc3	Binding activity			X					X	X
P34901	P34901	Syndecan-4	Sdc4	Binding activity			X					X	X			X
P35053	P35053	Glypican-1;Secreted glypican-1	Gpc1	Binding activity									X	X		X
P35213	P35213	14-3-3 protein beta/alpha;14-3-3 protein beta/alpha, N-terminally processed	Ywhab	Binding activity	X					X
P35332	P35332	Hippocalcin-like protein 4	Hpcal4	Binding activity
P35467	P35467	Protein S100-A1	S100a1	Binding activity	X					X	X					X
P35565	P35565	Calnexin	Canx	Binding activity							X		X
P36877	P36877	Serine/threonine-protein phosphatase 2A 55 kDa regulatory subunit B beta isoform	Ppp2r2b	Binding activity		X			X	X
P36953;CON__REFSEQ:XP_585019	P36953	Afamin	Afm	Binding activity												X
P37361	P37361	Metallothionein-3	Mt3	Binding activity	X					X						X
P37397	P37397	Calponin-3	Cnn3	Binding activity					X	X
P37805	P37805	Transgelin-3	Tagln3	Binding activity	X
P37996	P37996	ADP-ribosylation factor-like protein 3	Arl3	Binding activity	X				X	X		X
P38650	P38650	Cytoplasmic dynein 1 heavy chain 1	Dync1h1	Binding activity			X		X	X						X
P38656	P38656	Lupus La protein homolog	Ssb	Binding activity	X
P40241	P40241	CD9 antigen	Cd9	Binding activity									X			X
P40748	P40748	Synaptotagmin-3	Syt3	Binding activity						X			X	X
P43278;REV__P43278	P43278	Histone H1.0;Histone H1.0, N-terminally processed	H1f0	Binding activity	X				X			X
P43884	P43884	Perilipin-1	Plin1	Binding activity	X					X	X
P45592	P45592	Cofilin-1	Cfl1	Binding activity	X				X	X			X
P47728	P47728	Calretinin	Calb2	Binding activity	X				X	X
P47861	P47861	Synaptotagmin-5	Syt5	Binding activity									X	X
P47868	P47868	Secretogranin-3	Scg3	Binding activity							X					X
P48199	P48199	C-reactive protein	Crp	Binding activity						X						X
P48721	P48721	Stress-70 protein, mitochondrial	Hspa9	Binding activity	X	X
P48768	P48768	Sodium/calcium exchanger 2	Slc8a2	Binding activity									X
P49911	P49911	Acidic leucine-rich nuclear phosphoprotein 32 family member A	Anp32a	Binding activity	X						X
P50115	P50115	Protein S100-A8	S100a8	Binding activity					X	X			X			X
P50411	P50411	Protein phosphatase inhibitor 2	Ppp1r2	Binding activity
P50503	P50503	Hsc70-interacting protein	St13	Binding activity						X
P51111	P51111	Huntingtin	Htt	Binding activity	X				X	X	X	X	X	X
P51673	P51673	Cellular retinoic acid-binding protein 2	Crabp2	Binding activity	X					X	X
P52296	P52296	Importin subunit beta-1	Kpnb1	Binding activity	X					X	X
P52303	P52303	AP-1 complex subunit beta-1	Ap1b1	Binding activity			X			X		X
P52481	P52481	Adenylyl cyclase-associated protein 2	Cap2	Binding activity									X
P52504	P52504	NADH dehydrogenase [ubiquinone] iron-sulfur protein 6, mitochondrial	Ndufs6	Binding activity		X
P52555	P52555	Endoplasmic reticulum resident protein 29	Erp29	Binding activity							X
P52925	P52925	High mobility group protein B2	Hmgb2	Binding activity	X											X
P53563	P53563	Bcl-2-like protein 1	Bcl2l1	Binding activity	X	X			X	X	X
P53676	P53676	AP-3 complex subunit mu-1	Ap3m1	Binding activity			X
P53678	P53678	AP-3 complex subunit mu-2	Ap3m2	Binding activity
P53813;CON__P07224	P53813;CON__P07224	Vitamin K-dependent protein S	Pros1	Binding activity								X	X			X
P54256	P54256	Huntingtin-associated protein 1	Hap1	Binding activity	X	X	X		X	X				X
P54275	P54275	DNA mismatch repair protein Msh2	Msh2	Binding activity	X
P54319	P54319	Phospholipase A-2-activating protein	Plaa	Binding activity	X					X						X
P54645	P54645	5-AMP-activated protein kinase catalytic subunit alpha-1	Prkaa1	Binding activity	X					X						X
P55009	P55009	Allograft inflammatory factor 1	Aif1	Binding activity	X				X	X			X
P55051	P55051	Fatty acid-binding protein, brain	Fabp7	Binding activity	X					X
P55053	P55053	Fatty acid-binding protein, epidermal	Fabp5	Binding activity	X		X			X			X			X
P55063	P55063	Heat shock 70 kDa protein 1-like	Hspa1l	Binding activity	X					X			X
P55067	P55067	Neurocan core protein;150 kDa adult core glycoprotein	Ncan	Binding activity			X					X	X			X
P55068	P55068	Brevican core protein	Bcan	Binding activity			X					X				X
P55161	P55161	Nck-associated protein 1	Nckap1	Binding activity					X	X			X
P55260	P55260	Annexin A4	Anxa4	Binding activity	X					X			X
P55280	P55280	Cadherin-6	Cdh6	Binding activity									X
P55770	P55770	NHP2-like protein 1;NHP2-like protein 1, N-terminally processed	Nhp2l1	Binding activity	X
P56603	P56603	Secretory carrier-associated membrane protein 1	Scamp1	Binding activity								X	X	X
P56932	P56932	Serine/threonine-protein phosphatase 2A 55 kDa regulatory subunit B delta isoform	Ppp2r2d	Binding activity						X
P58405	P58405	Striatin-3	Strn3	Binding activity	X							X	X
P59649	P59649	FXYD domain-containing ion transport regulator 7	Fxyd7	Binding activity									X
P59798	P59798	Selenoprotein K	Selk	Binding activity							X
P60192	P60192	SNARE-associated protein Snapin	Snapin	Binding activity			X			X		X
P60756	P60756	MAM domain-containing glycosylphosphatidylinositol anchor protein 2	Mdga2	Binding activity									X			X
P60841	P60841	Alpha-endosulfine	Ensa	Binding activity	X
P61149	P61149	Fibroblast growth factor 1	Fgf1	Binding activity	X					X						X
P61150;Q8R5L7	P61150;Q8R5L7	Fibroblast growth factor 12;Fibroblast growth factor 14	Fgf12;Fgf14	Binding activity	X											X
P61203	P61203	COP9 signalosome complex subunit 2	Cops2	Binding activity	X					X
P61959	P61959	Small ubiquitin-related modifier 2	Sumo2	Binding activity	X
P61983	P61983	14-3-3 protein gamma;14-3-3 protein gamma, N-terminally processed	Ywhag	Binding activity						X
P62024	P62024	Phosphatase and actin regulator 1	Phactr1	Binding activity	X					X
P62076	P62076	Mitochondrial import inner membrane translocase subunit Tim13	Timm13	Binding activity	X	X
P62078	P62078	Mitochondrial import inner membrane translocase subunit Tim8 B	Timm8b	Binding activity		X
P62198	P62198	26S protease regulatory subunit 8	Psmc5	Binding activity	X					X
P62260	P62260	14-3-3 protein epsilon	Ywhae	Binding activity	X					X
P62628	P62628	Dynein light chain roadblock-type 1	Dynlrb1	Binding activity					X	X
P62634	P62634	Cellular nucleic acid-binding protein	Cnbp	Binding activity	X					X	X
P62744	P62744	AP-2 complex subunit sigma	Ap2s1	Binding activity			X			X			X	X
P62749	P62749	Hippocalcin-like protein 1	Hpcal1	Binding activity						X
P62762	P62762	Visinin-like protein 1	Vsnl1	Binding activity						X
P62815	P62815	V-type proton ATPase subunit B, brain isoform	Atp6v1b2	Binding activity						X			X
P62832	P62832	60S ribosomal protein L23	Rpl23	Binding activity	X					X
P62836	P62836	Ras-related protein Rap-1A	Rap1a	Binding activity						X			X	X
P62898;CON__P62894;P10715	P62898	Cytochrome c, somatic	Cycs	Binding activity	X	X				X
P62944	P62944	AP-2 complex subunit beta	Ap2b1	Binding activity			X			X			X	X
P62963;CON__P02584	P62963;CON__P02584	Profilin-1	Pfn1	Binding activity	X				X	X
P62966	P62966	Cellular retinoic acid-binding protein 1	Crabp1	Binding activity
P62994	P62994	Growth factor receptor-bound protein 2	Grb2	Binding activity	X					X		X	X	X
P62997	P62997	Transformer-2 protein homolog beta	Tra2b	Binding activity	X
P63004	P63004	Platelet-activating factor acetylhydrolase IB subunit alpha	Pafah1b1	Binding activity	X				X	X
P63029	P63029	Translationally-controlled tumor protein	Tpt1	Binding activity	X				X	X				X		X
P63035	P63035	Cytohesin-2	Cyth2	Binding activity						X		X	X
P63039	P63039	60 kDa heat shock protein, mitochondrial	Hspd1	Binding activity		X				X			X	X		X
P63043	P63043	Stathmin-4	Stmn4	Binding activity								X	X			X
P63055	P63055	Purkinje cell protein 4	Pcp4	Binding activity						X
P63057	P63057	Noelin-3	Olfm3	Binding activity												X
P63170	P63170	Dynein light chain 1, cytoplasmic	Dynll1	Binding activity	X	X			X	X			X
P63249	P63249	cAMP-dependent protein kinase inhibitor alpha	Pkia	Binding activity	X
P63312;CON__P21752	P63312;CON__P21752	Thymosin beta-10	Tmsb10	Binding activity					X
P67779	P67779	Prohibitin	Phb	Binding activity	X	X							X	X
P68035;P68136;P62738;P63269	P68035;P68136;P62738;P63269	Actin, alpha cardiac muscle 1;Actin, alpha skeletal muscle;Actin, aortic smooth muscle;Actin, gamma-enteric smooth muscle	Actc1;Acta1;Acta2;Actg2	Binding activity					X	X
P69682	P69682	Adaptin ear-binding coat-associated protein 1	Necap1	Binding activity						X
P70566	P70566	Tropomodulin-2	Tmod2	Binding activity					X
P70567	P70567	Tropomodulin-1	Tmod1	Binding activity					X	X
P70580	P70580	Membrane-associated progesterone receptor component 1	Pgrmc1	Binding activity							X		X
P70611	P70611	Double C2-like domain-containing protein alpha	Doc2a	Binding activity	X
P70617	P70617	Ninjurin-1	Ninj1	Binding activity									X
P81377	P81377	cAMP-dependent protein kinase type I-beta regulatory subunit	Prkar1b	Binding activity						X
P83565	P83565	39S ribosomal protein L40, mitochondrial	Mrpl40	Binding activity	X	X
P83941	P83941	Transcription elongation factor B polypeptide 1	Tceb1	Binding activity	X					X
P84060	P84060	Dystrobrevin beta	Dtnb	Binding activity
P84076	P84076	Neuron-specific calcium-binding protein hippocalcin	Hpca	Binding activity						X
P84109	P84109	Sorbin and SH3 domain-containing protein 1	Sorbs1	Binding activity	X				X	X			X
P84817	P84817	Mitochondrial fission 1 protein	Fis1	Binding activity		X									X
P85125	P85125	Polymerase I and transcript release factor	Ptrf	Binding activity	X	X				X	X		X
P85515	P85515	Alpha-centractin	Actr1a	Binding activity					X	X
P85845	P85845	Fascin	Fscn1	Binding activity					X	X			X
P85969	P85969	Beta-soluble NSF attachment protein	Napb	Binding activity						X
P85972	P85972	Vinculin	Vcl	Binding activity					X	X			X			X
P86172	P86172	NmrA-like family domain-containing protein 1	Nmral1	Binding activity	X					X
P97527	P97527	Contactin-5	Cntn5	Binding activity						X			X			X
P97528	P97528	Contactin-6	Cntn6	Binding activity									X
P97536;Q9R0L4;REV__P15304	P97536	Cullin-associated NEDD8-dissociated protein 1	Cand1	Binding activity	X					X		X				X
P97546	P97546	Neuroplastin	Nptn	Binding activity									X
P97576	P97576	GrpE protein homolog 1, mitochondrial	Grpel1	Binding activity	X	X
P97577	P97577	Fasciculation and elongation protein zeta-1	Fez1	Binding activity					X			X	X
P97586	P97586	Cell growth regulator with EF hand domain protein 1	Cgref1	Binding activity												X
P97685	P97685	Neurofascin	Nfasc	Binding activity									X
P97686	P97686	Neuronal cell adhesion molecule	Nrcam	Binding activity									X			X
P97690	P97690	Structural maintenance of chromosomes protein 3	Smc3	Binding activity	X				X	X
P97696	P97696	Cytohesin-3	Cyth3	Binding activity	X					X		X	X
P97738	P97738	Neuronal pentraxin-2	Nptx2	Binding activity												X
P97836	P97836	Disks large-associated protein 1	Dlgap1	Binding activity									X
P97878	P97878	Exocyst complex component 5	Exoc5	Binding activity						X
P97888	P97888	Serine/threonine-protein phosphatase 2A 55 kDa regulatory subunit B gamma isoform	Ppp2r2c	Binding activity						X
Q00657	Q00657	Chondroitin sulfate proteoglycan 4	Cspg4	Binding activity	X		X					X	X			X
Q02874	Q02874	Core histone macro-H2A.1	H2afy	Binding activity	X
Q03344	Q03344	ATPase inhibitor, mitochondrial	Atpif1	Binding activity		X
Q04753	Q04753	Methylosome subunit pICln	Clns1a	Binding activity	X				X	X			X
Q04931	Q04931	FACT complex subunit SSRP1	Ssrp1	Binding activity	X
Q05096	Q05096	Unconventional myosin-Ib	Myo1b	Binding activity					X				X	X
Q05140	Q05140	Clathrin coat assembly protein AP180	Snap91	Binding activity						X			X
Q05546	Q05546	Tenascin-R	Tnr	Binding activity												X
Q07266	Q07266	Drebrin	Dbn1	Binding activity					X	X			X
Q08163	Q08163	Adenylyl cyclase-associated protein 1	Cap1	Binding activity			X		X							X
Q09167	Q09167	Serine/arginine-rich splicing factor 5	Srsf5	Binding activity	X					X
Q0ZCA7	Q0ZCA7	C-type lectin domain family 2 member L	Clec2l	Binding activity
Q10728	Q10728	Protein phosphatase 1 regulatory subunit 12A	Ppp1r12a	Binding activity	X				X	X			X
Q1WIM1	Q1WIM1	Cell adhesion molecule 4	Cadm4	Binding activity									X
Q1WIM2	Q1WIM2	Cell adhesion molecule 2	Cadm2	Binding activity									X
Q1WIM3	Q1WIM3	Cell adhesion molecule 3	Cadm3	Binding activity									X
Q27W01	Q27W01	RNA-binding protein 8A	Rbm8a	Binding activity	X					X
Q2HWF0	Q2HWF0	Formin-binding protein 1-like	Fnbp1l	Binding activity					X	X			X
Q2IBD4	Q2IBD4	Cortactin-binding protein 2	Cttnbp2	Binding activity	X				X	X
Q2LAP6	Q2LAP6	Testin	Tes	Binding activity	X					X			X
Q2LC84	Q2LC84	Protein numb homolog	Numb	Binding activity	X					X			X
Q2PQA9	Q2PQA9	Kinesin-1 heavy chain	Kif5b	Binding activity					X	X
Q2TBJ5	Q2TBJ5	Ubiquitin-like protein ATG12	Atg12	Binding activity						X
Q32PX2	Q32PX2	Aminoacyl tRNA synthase complex-interacting multifunctional protein 2	Aimp2	Binding activity	X					X
Q32Q06	Q32Q06	AP-1 complex subunit mu-1	Ap1m1	Binding activity			X			X		X	X
Q3B8Q0	Q3B8Q0	Microtubule-associated protein RP/EB family member 2	Mapre2	Binding activity					X
Q3KR86	Q3KR86	MICOS complex subunit Mic60	Immt	Binding activity		X
Q3KRD5	Q3KRD5	Mitochondrial import receptor subunit TOM34	Tomm34	Binding activity		X				X
Q3MHU5	Q3MHU5	Protein FAM134A	Fam134a	Binding activity									X
Q3MIE4	Q3MIE4	Synaptic vesicle membrane protein VAT-1 homolog	Vat1	Binding activity		X	X									X
Q3MQ06	Q3MQ06	Autophagy protein 5	Atg5	Binding activity			X		X	X
Q3SWS8	Q3SWS8	mRNA export factor	Rae1	Binding activity	X				X
Q3SWT0	Q3SWT0	Platelet endothelial cell adhesion molecule	Pecam1	Binding activity									X			X
Q3T1G7	Q3T1G7	Conserved oligomeric Golgi complex subunit 7	Cog7	Binding activity	X							X
Q3T1I4	Q3T1I4	Protein PRRC1	Prrc1	Binding activity								X
Q3T1K5	Q3T1K5	F-actin-capping protein subunit alpha-2	Capza2	Binding activity					X	X						X
Q3ZAV8	Q3ZAV8	Enhancer of mRNA-decapping protein 4	Edc4	Binding activity	X					X
Q3ZBA0	Q3ZBA0	Tectonin beta-propeller repeat-containing protein 1	Tecpr1	Binding activity	X		X
Q3ZU82	Q3ZU82	Golgin subfamily A member 5	Golga5	Binding activity								X
Q45GW3	Q45GW3	IQ and ubiquitin-like domain-containing protein	Iqub	Binding activity	X					X
Q498D9	Q498D9	PDZ domain-containing protein GIPC2	Gipc2	Binding activity						X
Q498R7	Q498R7	UPF0587 protein C1orf123 homolog		Binding activity						X
Q499T7	Q499T7	Cilia- and flagella-associated protein 20	Cfap20	Binding activity	X				X
Q4FZT8	Q4FZT8	SPRY domain-containing protein 4	Spryd4	Binding activity	X
Q4FZT9	Q4FZT9	26S proteasome non-ATPase regulatory subunit 2	Psmd2	Binding activity	X					X						X
Q4FZU6	Q4FZU6	Annexin A8	Anxa8	Binding activity						X			X	X
Q4FZZ1	Q4FZZ1	PX domain-containing protein kinase-like protein	Pxk	Binding activity	X				X	X			X
Q4G069	Q4G069	Regulator of microtubule dynamics protein 1	Rmdn1	Binding activity					X
Q4G074	Q4G074	KIF1-binding protein	Kbp	Binding activity		X			X
Q4KLH5	Q4KLH5	Arf-GAP domain and FG repeat-containing protein 1	Agfg1	Binding activity	X					X
Q4KLN7	Q4KLN7	ADP-ribosylation factor GTPase-activating protein 3	Arfgap3	Binding activity						X		X
Q4KM31	Q4KM31	LIM domain-containing protein 2	Limd2	Binding activity	X					X
Q4KM65	Q4KM65	Cleavage and polyadenylation specificity factor subunit 5	Nudt21	Binding activity	X				X
Q4KM98	Q4KM98	Mitochondrial fission factor	Mff	Binding activity		X									X
Q4L1J4	Q4L1J4	Membrane-associated guanylate kinase, WW and PDZ domain-containing protein 1	Magi1	Binding activity	X								X
Q4QQT4	Q4QQT4	Serine/threonine-protein phosphatase 2A 65 kDa regulatory subunit A beta isoform	Ppp2r1b	Binding activity						X
Q4QQU7	Q4QQU7	Growth hormone-regulated TBC protein 1	Grtp1	Binding activity						X
Q4QQV8	Q4QQV8	Charged multivesicular body protein 5	Chmp5	Binding activity	X					X				X
Q4V7B0	Q4V7B0	Uncharacterized protein C9orf117 homolog		Binding activity					X	X			X
Q4V7D2	Q4V7D2	Protein rogdi homolog	Rogdi	Binding activity	X
Q4V882	Q4V882	Epsin-3	Epn3	Binding activity	X								X
Q4V897	Q4V897	Coiled-coil domain-containing protein 90B, mitochondrial	Ccdc90b	Binding activity		X
Q4V8B2	Q4V8B2	DCN1-like protein 3	Dcun1d3	Binding activity									X
Q4V8B7	Q4V8B7	Inactive hydroxysteroid dehydrogenase-like protein 1	Hsdl1	Binding activity		X			X
Q4V8C2	Q4V8C2	Centromere/kinetochore protein zw10 homolog	Zw10	Binding activity	X				X	X	X
Q4V8C3	Q4V8C3	Echinoderm microtubule-associated protein-like 1	Eml1	Binding activity	X				X	X
Q4V8E4	Q4V8E4	Cilia- and flagella-associated protein 36	Cfap36	Binding activity	X
Q4V8K2	Q4V8K2	Beta-catenin-like protein 1	Ctnnbl1	Binding activity	X				X	X
Q4V8K5	Q4V8K5	BRO1 domain-containing protein BROX	Brox	Binding activity	X					X				X
Q561S0	Q561S0	NADH dehydrogenase [ubiquinone] 1 alpha subcomplex subunit 10, mitochondrial	Ndufa10	Binding activity		X
Q562A2	Q562A2	Zinc finger RNA-binding protein	Zfr	Binding activity	X
Q568Z1	Q568Z1	Protein FAM131B	Fam131b	Binding activity	X					X
Q568Z9	Q568Z9	Phytanoyl-CoA hydroxylase-interacting protein	Phyhip	Binding activity
Q569C1	Q569C1	Charged multivesicular body protein 4c	Chmp4c	Binding activity						X				X
Q56AP7	Q56AP7	Protein cereblon	Crbn	Binding activity	X
Q5BJP2	Q5BJP2	Spliceosome-associated protein CWC15 homolog	Cwc15	Binding activity	X	X
Q5BJS7	Q5BJS7	Copine-9	Cpne9	Binding activity									X
Q5BJT0	Q5BJT0	Arginine and glutamate-rich protein 1	Arglu1	Binding activity	X	X				X
Q5BJT7	Q5BJT7	Coiled-coil domain-containing protein 93	Ccdc93	Binding activity										X
Q5BK07	Q5BK07	Coiled-coil domain-containing protein 43	Ccdc43	Binding activity						X
Q5BK32	Q5BK32	FAS-associated factor 2	Faf2	Binding activity			X				X					X
Q5EB62	Q5EB62	Solute carrier family 25 member 46	Slc25a46	Binding activity		X
Q5FVC7	Q5FVC7	Arf-GAP with coiled-coil, ANK repeat and PH domain-containing protein 2	Acap2	Binding activity										X
Q5FVI4	Q5FVI4	Cell cycle exit and neuronal differentiation protein 1	Cend1	Binding activity	X
Q5FVJ0	Q5FVJ0	Protein RUFY3	Rufy3	Binding activity						X
Q5FVJ5	Q5FVJ5	Uncharacterized protein C16orf45 homolog		Binding activity	X					X
Q5FVL2	Q5FVL2	ER membrane protein complex subunit 8	Emc8	Binding activity	X	X				X	X
Q5FVM6	Q5FVM6	Myotubularin-related protein 12	Mtmr12	Binding activity						X
Q5FVN2	Q5FVN2	Transmembrane protein 41B	Tmem41b	Binding activity							X
Q5FVQ4	Q5FVQ4	Malectin	Mlec	Binding activity							X		X
Q5FWS6	Q5FWS6	Kazrin	Kazn	Binding activity	X				X	X			X
Q5HZV9	Q5HZV9	Protein phosphatase 1 regulatory subunit 7	Ppp1r7	Binding activity	X
Q5HZY0	Q5HZY0	UBX domain-containing protein 4	Ubxn4	Binding activity	X					X	X
Q5I0D1	Q5I0D1	Glyoxalase domain-containing protein 4	Glod4	Binding activity		X
Q5I0J4	Q5I0J4	Spindle and kinetochore-associated protein 2	Ska2	Binding activity					X	X
Q5I0L4	Q5I0L4	Cytosolic Fe-S cluster assembly factor NUBP1	Nubp1	Binding activity	X				X	X			X
Q5M7T2	Q5M7T2	SPRY domain-containing protein 7	Spryd7	Binding activity	X					X
Q5M9I5	Q5M9I5	Cytochrome b-c1 complex subunit 6, mitochondrial	Uqcrh	Binding activity		X
Q5PPI3	Q5PPI3	GSK3-beta interaction protein	Gskip	Binding activity	X
Q5PPJ9	Q5PPJ9	Endophilin-B2	Sh3glb2	Binding activity	X					X
Q5PPN5	Q5PPN5	Tubulin polymerization-promoting protein family member 3	Tppp3	Binding activity					X
Q5PQJ7	Q5PQJ7	Tubulin-specific chaperone cofactor E-like protein	Tbcel	Binding activity					X	X
Q5PQL7	Q5PQL7	Integral membrane protein 2C;CT-BRI3	Itm2c	Binding activity			X					X	X
Q5PQM2;Q68G30	Q5PQM2	Kinesin light chain 4	Klc4	Binding activity					X
Q5PQN0	Q5PQN0	Neurocalcin-delta	Ncald	Binding activity						X		X
Q5PQN7	Q5PQN7	Protein LZIC	Lzic	Binding activity	X					X
Q5PQP4	Q5PQP4	Cdc42 effector protein 2	Cdc42ep2	Binding activity					X	X			X
Q5PQQ6	Q5PQQ6	IQ domain-containing protein G	Iqcg	Binding activity					X
Q5PQS2	Q5PQS2	Protein ZNF365	Znf365	Binding activity					X
Q5PQX1	Q5PQX1	Torsin-1A-interacting protein 1	Tor1aip1	Binding activity	X
Q5QD51	Q5QD51	A-kinase anchor protein 12	Akap12	Binding activity					X	X			X
Q5QJC9	Q5QJC9	BAG family molecular chaperone regulator 5	Bag5	Binding activity	X	X				X
Q5RJK8	Q5RJK8	Acyl-CoA-binding domain-containing protein 6	Acbd6	Binding activity						X
Q5RJL0	Q5RJL0	Ermin	Ermn	Binding activity					X
Q5RJR2	Q5RJR2	Twinfilin-1	Twf1	Binding activity					X	X
Q5RJZ6	Q5RJZ6	Short coiled-coil protein	Scoc	Binding activity	X					X		X
Q5RK30	Q5RK30	Ribosome maturation protein SBDS	Sbds	Binding activity	X				X	X
Q5RKI0	Q5RKI0	WD repeat-containing protein 1	Wdr1	Binding activity					X	X			X			X
Q5U1W5	Q5U1W5	U11/U12 small nuclear ribonucleoprotein 35 kDa protein	Snrnp35	Binding activity	X
Q5U1Z0	Q5U1Z0	Rab3 GTPase-activating protein non-catalytic subunit	Rab3gap2	Binding activity						X	X		X
Q5U1Z8	Q5U1Z8	Protein preY, mitochondrial	Pyurf	Binding activity		X								X
Q5U204	Q5U204	Ragulator complex protein LAMTOR3	Lamtor3	Binding activity			X						X	X
Q5U211	Q5U211	Sorting nexin-3	Snx3	Binding activity						X				X
Q5U2P6	Q5U2P6	PILR alpha-associated neural protein	Pianp	Binding activity									X
Q5U2U0	Q5U2U0	ATP-dependent Clp protease ATP-binding subunit clpX-like, mitochondrial	Clpx	Binding activity	X	X				X
Q5U2X6	Q5U2X6	Coiled-coil domain-containing protein 47	Ccdc47	Binding activity							X
Q5U2Z3	Q5U2Z3	Nucleosome assembly protein 1-like 4	Nap1l4	Binding activity	X
Q5XFV8	Q5XFV8	Cytochrome c oxidase assembly protein COX14	Cox14	Binding activity		X
Q5XFX0	Q5XFX0	Transgelin-2	Tagln2	Binding activity						X						X
Q5XHZ0	Q5XHZ0	Heat shock protein 75 kDa, mitochondrial	Trap1	Binding activity	X	X
Q5XI31	Q5XI31	GPI transamidase component PIG-S	Pigs	Binding activity							X
Q5XI32;D3ZJP6	Q5XI32	F-actin-capping protein subunit beta	Capzb	Binding activity					X	X
Q5XI73	Q5XI73	Rho GDP-dissociation inhibitor 1	Arhgdia	Binding activity					X	X
Q5XI81	Q5XI81	Fragile X mental retardation syndrome-related protein 1	Fxr1	Binding activity	X					X
Q5XIA8	Q5XIA8	Growth hormone-inducible transmembrane protein	Ghitm	Binding activity		X
Q5XIC4	Q5XIC4	Maspardin	Spg21	Binding activity						X		X		X
Q5XID7	Q5XID7	Armadillo repeat-containing X-linked protein 3	Armcx3	Binding activity	X
Q5XIE0	Q5XIE0	Acidic leucine-rich nuclear phosphoprotein 32 family member E	Anp32e	Binding activity	X
Q5XIE8	Q5XIE8	Integral membrane protein 2B;BRI2, membrane form;BRI2 intracellular domain;BRI2C, soluble form;Bri23 peptide	Itm2b	Binding activity								X	X	X		X
Q5XIG4	Q5XIG4	OCIA domain-containing protein 1	Ociad1	Binding activity										X
Q5XIG8	Q5XIG8	Serine-threonine kinase receptor-associated protein	Strap	Binding activity	X					X
Q5XII0	Q5XII0	Mammalian ependymin-related protein 1	Epdr1	Binding activity												X
Q5XII9	Q5XII9	Mitochondrial fission regulator 1-like	Mtfr1l	Binding activity		X
Q5XIJ6	Q5XIJ6	BRISC and BRCA1-A complex member 1	Babam1	Binding activity	X					X
Q5XIM9	Q5XIM9	T-complex protein 1 subunit beta	Cct2	Binding activity			X		X	X						X
Q5XIP9	Q5XIP9	Transmembrane protein 43	Tmem43	Binding activity	X							X
Q5XIR9	Q5XIR9	Ubiquitin-associated domain-containing protein 1	Ubac1	Binding activity						X		X	X
Q5XIT1	Q5XIT1	Microtubule-associated protein RP/EB family member 3	Mapre3	Binding activity					X	X
Q5XIU5	Q5XIU5	Proteasome inhibitor PI31 subunit	Psmf1	Binding activity	X					X	X
Q5XIW8	Q5XIW8	U4/U6.U5 tri-snRNP-associated protein 1	Sart1	Binding activity	X					X		X
Q62609	Q62609	Noelin	Olfm1	Binding activity							X					X
Q62625	Q62625	Microtubule-associated proteins 1A/1B light chain 3B	Map1lc3b	Binding activity		X			X	X
Q62638	Q62638	Golgi apparatus protein 1	Glg1	Binding activity								X	X
Q62698	Q62698	Cytoplasmic dynein 1 light intermediate chain 2	Dync1li2	Binding activity					X	X
Q62703	Q62703	Reticulocalbin-2	Rcn2	Binding activity	X						X
Q62717	Q62717	Calcium-dependent secretion activator 1	Cadps	Binding activity						X
Q62718	Q62718	Neurotrimin	Ntm	Binding activity									X			X
Q62733	Q62733	Lamina-associated polypeptide 2, isoform beta	Tmpo	Binding activity	X
Q62736	Q62736	Non-muscle caldesmon	Cald1	Binding activity					X	X			X
Q62785	Q62785	28 kDa heat- and acid-stable phosphoprotein	Pdap1	Binding activity						X			X			X
Q62786	Q62786	Prostaglandin F2 receptor negative regulator	Ptgfrn	Binding activity							X	X	X
Q62807	Q62807	Synaptotagmin-17	Syt17	Binding activity						X			X
Q62812	Q62812	Myosin-9	Myh9	Binding activity	X				X	X			X
Q62813	Q62813	Limbic system-associated membrane protein	Lsamp	Binding activity						X			X			X
Q62824	Q62824	Exocyst complex component 4	Exoc4	Binding activity	X					X			X
Q62825	Q62825	Exocyst complex component 3	Exoc3	Binding activity						X		X
Q62845	Q62845	Contactin-4	Cntn4	Binding activity									X			X
Q62871	Q62871	Cytoplasmic dynein 1 intermediate chain 2	Dync1i2	Binding activity	X				X	X
Q62902	Q62902	Protein ERGIC-53	Lman1	Binding activity						X	X	X
Q62920	Q62920	PDZ and LIM domain protein 5	Pdlim5	Binding activity	X				X	X			X
Q63054	Q63054	Islet cell autoantigen 1	Ica1	Binding activity						X		X
Q63083	Q63083	Nucleobindin-1	Nucb1	Binding activity	X						X	X
Q63092	Q63092	CaM kinase-like vesicle-associated protein	Camkv	Binding activity									X
Q63100	Q63100	Cytoplasmic dynein 1 intermediate chain 1	Dync1i1	Binding activity					X	X				X
Q63190	Q63190	Emerin	Emd	Binding activity	X				X		X
Q63228	Q63228	Glia maturation factor beta	Gmfb	Binding activity					X
Q63259	Q63259	Receptor-type tyrosine-protein phosphatase-like N	Ptprn	Binding activity	X								X
Q63347	Q63347	26S protease regulatory subunit 7	Psmc2	Binding activity	X					X						X
Q63355	Q63355	Unconventional myosin-Ic	Myo1c	Binding activity	X				X	X			X
Q63356	Q63356	Unconventional myosin-Ie	Myo1e	Binding activity					X
Q63362	Q63362	NADH dehydrogenase [ubiquinone] 1 alpha subcomplex subunit 5	Ndufa5	Binding activity		X
Q63377	Q63377	Sodium/potassium-transporting ATPase subunit beta-3	Atp1b3	Binding activity									X
Q63406	Q63406	Guanine nucleotide exchange factor DBS	Mcf2l	Binding activity						X			X
Q63416;CON__Q0V8M9	Q63416	Inter-alpha-trypsin inhibitor heavy chain H3	Itih3	Binding activity												X
Q63468	Q63468	Phosphoribosyl pyrophosphate synthase-associated protein 1	Prpsap1	Binding activity		X				X
Q63525	Q63525	Nuclear migration protein nudC	Nudc	Binding activity	X				X	X
Q63528	Q63528	Replication protein A 32 kDa subunit	Rpa2	Binding activity	X
Q63537	Q63537	Synapsin-2	Syn2	Binding activity									X
Q63544	Q63544	Gamma-synuclein	Sncg	Binding activity	X				X	X
Q63560	Q63560	Microtubule-associated protein 6	Map6	Binding activity					X
Q63570	Q63570	26S protease regulatory subunit 6B	Psmc4	Binding activity	X					X
Q63598	Q63598	Plastin-3	Pls3	Binding activity					X	X			X
Q63603	Q63603	Dedicator of cytokinesis protein 9	Dock9	Binding activity						X
Q63610	Q63610	Tropomyosin alpha-3 chain	Tpm3	Binding activity					X	X
Q63617	Q63617	Hypoxia up-regulated protein 1	Hyou1	Binding activity							X					X
Q63666	Q63666	Vesicle-associated membrane protein 1	Vamp1	Binding activity		X				X			X
Q63692	Q63692	Hsp90 co-chaperone Cdc37;Hsp90 co-chaperone Cdc37, N-terminally processed	Cdc37	Binding activity						X
Q63737	Q63737	Phosducin-like protein	Pdcl	Binding activity						X
Q63754	Q63754	Beta-synuclein	Sncb	Binding activity						X
Q63797	Q63797	Proteasome activator complex subunit 1	Psme1	Binding activity	X					X
Q63798	Q63798	Proteasome activator complex subunit 2	Psme2	Binding activity	X					X
Q63862	Q63862	Myosin-11	Myh11	Binding activity	X				X	X
Q63ZV7	Q63ZV7	DNA repair protein SWI5 homolog	Swi5	Binding activity	X
Q64240	Q64240	Protein AMBP;Alpha-1-microglobulin;Inter-alpha-trypsin inhibitor light chain;Trypstatin	Ambp	Binding activity									X			X
Q642C0	Q642C0	DnaJ homolog subfamily C member 8	Dnajc8	Binding activity	X					X						X
Q64361	Q64361	Latexin	Lxn	Binding activity												X
Q64548	Q64548	Reticulon-1	Rtn1	Binding activity							X	X
Q64649	Q64649	Phosphorylase b kinase regulatory subunit alpha, skeletal muscle isoform	Phka1	Binding activity						X
Q66H15	Q66H15	Regulator of microtubule dynamics protein 3	Rmdn3	Binding activity	X	X			X							X
Q66H40	Q66H40	High mobility group nucleosome-binding domain-containing protein 3	Hmgn3	Binding activity	X					X
Q66H43	Q66H43	Uncharacterized protein C17orf59 homolog		Binding activity			X			X
Q66H54	Q66H54	FTS and Hook-interacting protein	Fam160a2	Binding activity						X
Q66H80	Q66H80	Coatomer subunit delta	Arcn1	Binding activity						X	X	X
[truncated: 1,010 more rows]
